# Supplementary material for: A Gene-Set Enrichment and Protein–Protein Interaction Network-Based GWAS with Regulatory SNPs Identifies Candidate Genes and Pathways Associated with Carcass Traits in Hanwoo Cattle
Source: Genes (Basel). 2020 Mar 16;11(3):316. doi: 10.3390/genes11030316 (PMC7140899; doi:10.3390/genes11030316)
Supplement: Supplementary file 1 [file genes-11-00316-s001.zip › genes-730814-supplementary/Supplementary Table S1.xlsx]

## Sheet: Sheet1
Supplementary Table S1 : List of significant SNPs (P < 1X 10-5) associated with BFT, CWT, EMA and MS
Trait	SNP_ID	rs_ID	Position	P-Value	SNP effect	Gene
BFT	19	rs109467607	7616526	8.8874e-11	0.0579536	NOG
	19	rs110172746	7617964	8.8874e-11	0.032382	NOG
	19	rs109749187	7618889	8.8874e-11	0.0256638	NOG
	19	rs110004204	7618649	1.50278e-10	0.0354925	NOG
	19	rs134910108	7618621	1.50278e-10	0.0311371	NOG
	19	rs110056766	7616793	1.50278e-10	0.0249805	NOG
	19	rs109025137	7617336	1.50278e-10	0.0163719	NOG
	19	rs109266249	7617322	1.50278e-10	0.0109462	NOG
	19	rs110118750	7617815	1.50278e-10	0.00965747	NOG
	19	rs110397915	7617618	1.50278e-10	0.00428525	NOG
	19	rs110860078	7617602	1.50278e-10	0.000944388	NOG
	19	rs109659939	7618978	1.50278e-10	0.000273176	NOG
	19	rs208560072	7615045	3.25571e-10	0.00149336	NOG
	19	rs109974824	7617020	2.10781e-08	0.103658	NOG
	19	rs109217905	7617660	5.06238e-08	0.0236299	NOG
CWT	14	rs210030313	25052440	1.10597e-29	0.0849927	CHCHD7
	14	rs209809798	26269386	1.09e-27	0.00195136	UBXN2B
	14	rs210421179	34425147	1.88217e-16	0.00110642	C8orf34
	14	rs210867053	34422595	1.88217e-16	0.000632637	C8orf34
	14	rs208243667	23986995	4.69732e-14	0.000496772	RP1
	14	rs383053307	32219849	9.71044e-14	0.000838589	CRH
	14		5423109	1.70873e-13	0.0454311	ENSBTAG00000018218
	14	rs110044282	31843402	2.00646e-13	0.00201956	ENSBTAG00000021821
	14	rs110110600	31844190	2.00646e-13	0.00170283	ENSBTAG00000021821
	14	rs377870928	24295514	3.68162e-13	0.0013624	XKR4
	14	rs41726906	32713592	6.37857e-13	0.000491639	ADHFE1
	14	rs449968016	21137279	1.04363e-12	0.00248675	PRKDC
	6	rs109062047	38672441	1.3906e-12	5.51125	FAM184B
	14	rs382469604	26111681	1.68241e-12	0.00836364	FAM110B
	14	rs133252593	22722080	1.90295e-12	0.00143808	PCMTD1
	14	rs443118970	21036468	2.93051e-12	0.00105462	ENSBTAG00000017016
	6	rs110395260	38755383	9.47768e-12	-0.00436861	DCAF16
	14	rs210171716	18045504	1.3071e-11	-0.00163728	ATAD2
	14	rs211099616	18036304	1.3071e-11	-0.00499982	WDYHV1
	14	rs208977164	18037627	1.3071e-11	-0.00567641	WDYHV1
	4	rs380107549	11043363	1.33069e-11	-0.0211892	TFPI2
	4	rs380544546	11057124	1.33069e-11	-0.0309604	GNGT1
	4	rs383610980	11044126	1.33069e-11	-0.0573388	TFPI2
	4	rs382553684	11043056	1.33069e-11	-0.0630748	TFPI2
	4	rs382727277	11059513	1.33069e-11	-0.0639011	GNGT1
	4	rs385099764	11059740	1.33069e-11	-0.0642958	GNGT1
	4	rs385265372	11055492	1.33069e-11	-0.0665779	GNGT1
	4	rs383628312	11056806	1.33069e-11	-0.0674978	GNGT1
	4	rs385952355	11056278	1.33069e-11	-0.070958	GNGT1
	4	rs384903680	11043148	1.33069e-11	-0.0722249	TFPI2
	4	rs383640449	11043896	1.33069e-11	-0.0765306	TFPI2
	4	rs385261589	11041506	1.33069e-11	-0.0772291	TFPI2
	4	rs379750686	11055536	1.33069e-11	-0.0811443	GNGT1
	4	rs209379323	11059755	1.33069e-11	-0.086425	GNGT1
	4	rs382035446	11058564	1.33069e-11	-0.0990005	GNGT1
	4	rs382191349	11059866	1.33069e-11	-0.114392	GNGT1
	4	rs381533448	11041234	1.33069e-11	-0.125617	TFPI2
	4	rs381795752	11043583	1.33069e-11	-0.130965	TFPI2
	4	rs385969984	11059552	1.33069e-11	-0.132266	GNGT1
	4	rs380578877	11056294	1.33069e-11	-0.133012	GNGT1
	4		8561711	1.68938e-11	-1.50868	ENSBTAG00000027319
	4		8561666	1.68938e-11	-2.17973	ENSBTAG00000027319
	4	rs379002526	11071483	2.03052e-11	-0.019843	ENSBTAG00000000820
	4	rs382604129	11071452	2.03052e-11	-0.0318769	ENSBTAG00000000820
	4	rs385947462	11071719	2.03052e-11	-0.0344392	ENSBTAG00000000820
	4	rs382921301	11070890	2.03052e-11	-0.0387457	ENSBTAG00000000820
	4	rs208955600	11071474	2.03052e-11	-0.0387738	ENSBTAG00000000820
	4	rs384929741	11070922	2.03052e-11	-0.0674068	ENSBTAG00000000820
	4	rs385615623	11072127	2.03052e-11	-0.0891794	ENSBTAG00000000820
	4	rs378218738	11040466	2.38706e-11	-0.021044	TFPI2
	14	rs42682456	32164189	3.1507e-11	0.00178997	TRIM55
	14	rs42682445	32160505	3.1507e-11	0.00145866	TRIM55
	14	rs42682457	32164404	3.1507e-11	0.000681227	TRIM55
	14	rs42682446	32160788	3.1507e-11	0.000390533	TRIM55
	14	rs42682450	32161368	3.1507e-11	0.000296862	TRIM55
	14	rs42682447	32160815	3.1507e-11	1.57644e-05	TRIM55
	14	rs42682448	32161082	3.1507e-11	1.44402e-06	TRIM55
	14	rs42682444	32160406	3.1507e-11	1.42296e-06	TRIM55
	14	rs42682451	32161531	3.1507e-11	-6.67658e-05	TRIM55
	14	rs42682454	32162841	3.1507e-11	-9.87176e-05	TRIM55
	14	rs135206536	32164049	3.1507e-11	-0.000104275	TRIM55
	14	rs110921380	32164057	3.1507e-11	-0.000107819	TRIM55
	14	rs42682453	32162587	3.1507e-11	-0.00045998	TRIM55
	14	rs208065999	32159464	3.1507e-11	-0.000688984	TRIM55
	14	rs42682449	32161093	3.1507e-11	-0.00135878	TRIM55
	14	rs42682458	32164424	3.1507e-11	-0.0039316	TRIM55
	14	rs209578829	32909600	3.20563e-11	-0.000978017	VCPIP1
	14	rs41737040	32911794	3.20563e-11	-0.00125625	VCPIP1
	14	rs109953090	32088652	4.80865e-11	0.000588432	DNAJC5B
	14	rs42765357	26360444	5.56988e-11	0.00310438	CYP7A1
	14	rs110807761	32161939	7.70086e-11	-6.73409e-05	TRIM55
	14	rs42682455	32163695	7.70086e-11	-8.83089e-05	TRIM55
	14	rs208953687	32162082	7.70086e-11	-0.000359272	TRIM55
	14	rs385563491	32215970	1.15165e-10	0.00189502	CRH
	14	rs381116984	32214109	1.15165e-10	-0.000102318	CRH
	14	rs207608923	18155940	1.56279e-10	-0.00413596	ENSBTAG00000015319
	6	rs109570900	38777311	1.82232e-10	-0.00428535	NCAPG
	14	rs42765354	26363598	1.83703e-10	-5.32618e-05	CYP7A1
	14	rs209301967	32867189	1.84849e-10	-0.0013021	MYBL1
	14	rs209437403	23719789	2.16185e-10	-0.00202345	ENSBTAG00000033627
	14	rs41720571	26409101	2.47359e-10	0.000149532	SDCBP
	14	rs42455825	23723550	3.16831e-10	-0.000408565	ENSBTAG00000033627
	14	rs208540352	23723146	3.16831e-10	-0.00081361	ENSBTAG00000033627
	14	rs210820010	23721068	3.16831e-10	-0.00224439	ENSBTAG00000033627
	14	rs211408647	23722564	3.16831e-10	-0.00656859	ENSBTAG00000033627
	14	rs41726574	26504970	3.32141e-10	-0.00102304	NSMAF
	14	rs110368339	23072149	3.40733e-10	0.000711793	ENSBTAG00000026306
	4	rs377917534	11731959	3.41905e-10	-0.208586	CASD1
	4	rs208353164	11731035	3.41905e-10	-0.277987	CASD1
	14	rs208232125	23742191	3.52588e-10	0.000183703	POLR2K
	14	rs211318505	23737543	3.56784e-10	-0.00218737	POLR2K
	14	rs208843965	23738516	3.56784e-10	-0.00301873	POLR2K
	14	rs110526542	13778407	4.07396e-10	-0.000592037	MYC
	14	rs210739484	18392410	4.49494e-10	-0.00520114	ZHX2
	14	rs41726571	26503238	5.08703e-10	-0.000953492	NSMAF
	14	rs211310238	23740648	5.62138e-10	-0.00200623	POLR2K
	14	rs210437611	17916028	1.12992e-09	-0.000647511	FBXO32
	14	rs207505976	17916043	1.12992e-09	-0.000681001	FBXO32
	14	rs211461453	17914957	1.12992e-09	-0.00156539	FBXO32
	19		26979026	2.76272e-09	-0.278139	ZFP3
	14	rs110847712	45039654	2.98869e-09	-0.00350269	ENSBTAG00000032812
	14	rs471616099	26407885	4.447e-09	0.000389517	SDCBP
	14	rs42682452	32162189	4.47408e-09	-0.000771387	TRIM55
	14	rs137213297	24956342	6.20276e-09	-0.0014505	RPS20
	14	rs134642618	23671567	6.36844e-09	0.000511764	ENSBTAG00000004243
	14	rs109533056	20922607	7.08783e-09	-0.000268053	SPIDR
	14	rs110674845	20988128	8.48876e-09	0.000860893	SPIDR
	14	rs110727870	20988119	8.48876e-09	0.000308831	SPIDR
	14	rs210839501	20986390	8.48876e-09	-0.000524899	SPIDR
	14	rs41726840	32756622	8.95569e-09	0.000471978	C8orf46
	14	rs41726843	32760483	8.95569e-09	-0.000691901	C8orf46
	14	rs41726842	32759013	8.95569e-09	-0.00084	C8orf46
	14	rs41726841	32758706	8.95569e-09	-0.00117032	C8orf46
	14	rs109352896	32760490	8.95569e-09	-0.00212606	C8orf46
	14	rs109312788	32757897	8.95569e-09	-0.0039305	C8orf46
	14	rs450430041	17818858	9.17144e-09	0.000821562	KLHL38
	14		17818535	9.17144e-09	-0.000738161	KLHL38
	14	rs110364554	29829523	9.28548e-09	0.000257259	YTHDF3
	14	rs41734611	29827599	9.28548e-09	-0.00139704	YTHDF3
	14	rs108943384	29828860	9.28548e-09	-0.00160382	YTHDF3
	14	rs380154562	17816105	1.11374e-08	0.000420604	KLHL38
	14	rs383942546	45041669	1.15167e-08	-0.00278476	ENSBTAG00000032812
	14	rs110165229	45043347	1.15167e-08	-0.00439088	ENSBTAG00000032812
	4	rs207830976	10726468	1.15764e-08	-0.00180895	CALCR
	19	rs385575523	26029358	1.20672e-08	-0.26921	FAM64A
	14	rs109156175	18389484	1.24948e-08	-0.000108319	ZHX2
	19	rs42357559	25938871	1.39018e-08	-0.00736851	PITPNM3
	19	rs41571538	25939017	1.39018e-08	-0.028427	PITPNM3
	14	rs109967408	31844035	1.48142e-08	0.00114503	ENSBTAG00000021821
	14	rs134025941	31844843	1.48142e-08	0.00108421	ENSBTAG00000021821
	14	rs109213685	31843405	1.48142e-08	-9.65213e-05	ENSBTAG00000021821
	14	rs136576979	31844841	1.48142e-08	-0.000617	ENSBTAG00000021821
	14	rs110222086	31843677	1.48142e-08	-0.000775946	ENSBTAG00000021821
	14	rs110432127	31843649	1.48142e-08	-0.00110005	ENSBTAG00000021821
	14	rs137333515	31843872	1.48142e-08	-0.00118626	ENSBTAG00000021821
	14	rs109466826	31843805	1.48142e-08	-0.00119922	ENSBTAG00000021821
	14	rs110977919	31844499	1.48142e-08	-0.00149984	ENSBTAG00000021821
	14	rs109914229	31844388	1.48142e-08	-0.00223304	ENSBTAG00000021821
	14	rs41719073	18390221	1.53216e-08	-0.000186666	ZHX2
	14	rs42305792	26113132	1.7723e-08	-0.00171343	FAM110B
	14	rs211051128	27861150	1.87573e-08	-0.000847779	RAB2A
	19	rs137114184	26637724	2.09187e-08	-0.311464	NLRP1
	4	rs384900212	10727277	2.13413e-08	-0.000939002	CALCR
	4	rs210434749	10727584	2.13413e-08	-0.00402553	CALCR
	4	rs381877584	10727276	2.13413e-08	-0.00623338	CALCR
	4	rs209175774	10726697	2.13413e-08	-0.00994998	CALCR
	14	rs471616366	17919386	2.265e-08	0.00062033	FBXO32
	14	rs377801544	17919712	2.265e-08	-0.000507884	FBXO32
	14	rs378213863	17919082	2.265e-08	-0.00261196	FBXO32
	14	rs110226118	9652287	2.8737e-08	-0.835804	LRRC6
	14	rs211636635	18233212	2.87756e-08	-0.000924471	TBC1D31
	19	rs41910502	26634996	3.15435e-08	-0.0151656	NLRP1
	6	rs377813083	41542074	3.89564e-08	-0.00324911	bta-mir-218-1
	14	rs208056124	18303934	4.25548e-08	0	DERL1
	14	rs208131933	18290206	4.25548e-08	-0.000492455	TBC1D31
	6		41683131	4.28288e-08	-3.40661	PACRGL
	14	rs208869892	32047944	6.35181e-08	-0.00043966	DNAJC5B
	14	rs110619141	43879360	7.10838e-08	-0.00241576	PKIA
	14		9599960	7.72409e-08	-0.00630615	PHF20L1
	14	rs378215372	9602469	7.72409e-08	-0.0253471	PHF20L1
	14	rs208451123	9610961	7.72409e-08	-0.0322665	TMEM71
	19	rs110025772	25900837	9.27283e-08	-0.116915	ENSBTAG00000047858
	19	rs136666913	25900851	9.27283e-08	-0.145983	ENSBTAG00000047858
	19	rs378879404	26028712	9.38398e-08	-0.0439353	FAM64A
	19		26027272	9.38398e-08	-0.0573632	FAM64A
	19		26026016	9.38398e-08	-0.0660142	FAM64A
	19	rs378388401	26026816	9.38398e-08	-0.130532	FAM64A
	19	rs381833293	26026956	9.38398e-08	-0.133868	FAM64A
	19	rs379644676	26028810	9.38398e-08	-0.135714	FAM64A
	19	rs381219732	26026782	9.38398e-08	-0.151864	FAM64A
	19		26027309	9.38398e-08	-0.174956	FAM64A
	19	rs384916516	26027094	9.38398e-08	-0.223872	FAM64A
	19		26027349	9.38398e-08	-0.284878	FAM64A
	19	rs384637956	26030048	9.8876e-08	-0.177867	FAM64A
	14	rs380959175	47436402	1.03415e-07	-0.000682437	SNORA42
	6		37874060	1.06942e-07	-0.00519894	PPM1K
EMA	14	rs210030313	25052440	3.54421e-08	0.412183	CHCHD7
* No significantly associated SNP was identified for MS
