# Supplementary material for: A Gene-Set Enrichment and Protein–Protein Interaction Network-Based GWAS with Regulatory SNPs Identifies Candidate Genes and Pathways Associated with Carcass Traits in Hanwoo Cattle
Source: Genes (Basel). 2020 Mar 16;11(3):316. doi: 10.3390/genes11030316 (PMC7140899; doi:10.3390/genes11030316)
Supplement: Supplementary file 1 [file genes-11-00316-s001.zip › genes-730814-supplementary/Supplementary Table S2.xlsx]

## Sheet: BFT_0.05
Supplementary File S2: List of all SNPs (P < 0.005) associted with BFT that were used for GSEA and pathway analysis
Chr	SNP	rs_ID	bp	A1	A2	Freq	b	se	p	TYPE	GENE	SNPeffect
19	19:7616526	rs109467607	7616526	A	C	0.422396	-0.553884	0.0854132	8.8874e-11	PROMOTER	NOG	0.0579536
19	19:7617964	rs110172746	7617964	A	G	0.422396	-0.553884	0.0854132	8.8874e-11	PROMOTER	NOG	0.032382
19	19:7618889	rs109749187	7618889	T	C	0.422396	-0.553884	0.0854132	8.8874e-11	PROMOTER	NOG	0.0256638
19	19:7618649	rs110004204	7618649	A	G	0.4212	-0.546855	0.0853782	1.50278e-10	PROMOTER	NOG	0.0354925
19	19:7618621	rs134910108	7618621	A	G	0.4212	-0.546855	0.0853782	1.50278e-10	PROMOTER	NOG	0.0311371
19	19:7616793	rs110056766	7616793	T	G	0.4212	-0.546855	0.0853782	1.50278e-10	PROMOTER	NOG	0.0249805
19	19:7617336	rs109025137	7617336	G	A	0.4212	-0.546855	0.0853782	1.50278e-10	PROMOTER	NOG	0.0163719
19	19:7617322	rs109266249	7617322	A	G	0.4212	-0.546855	0.0853782	1.50278e-10	PROMOTER	NOG	0.0109462
19	19:7617815	rs110118750	7617815	C	G	0.4212	-0.546855	0.0853782	1.50278e-10	PROMOTER	NOG	0.00965747
19	19:7617618	rs110397915	7617618	C	T	0.4212	-0.546855	0.0853782	1.50278e-10	PROMOTER	NOG	0.00428525
19	19:7617602	rs110860078	7617602	G	A	0.4212	-0.546855	0.0853782	1.50278e-10	PROMOTER	NOG	0.000944388
19	19:7618978	rs109659939	7618978	T	A	0.4212	-0.546855	0.0853782	1.50278e-10	PROMOTER	NOG	0.000273176
19	19:7615045	rs208560072	7615045	T	G	0.42096	-0.537258	0.0854677	3.25571e-10	PROMOTER	NOG	0.00149336
19	19:7617020	rs109974824	7617020	T	A	0.313367	-0.511919	0.0913665	2.10781e-08	PROMOTER	NOG	0.103658
19	19:7617660	rs109217905	7617660	A	G	0.317914	-0.497591	0.0913161	5.06238e-08	PROMOTER	NOG	0.0236299
2	2:107651628	rs43317381	107651628	T	C	0.266629	0.464423	0.0961576	1.36658e-06	PROMOTER	FEV	-0.00546782
2	2:107653291	rs43317380	107653291	C	A	0.264157	0.455937	0.0964088	2.25399e-06	PROMOTER	FEV	-0.00760133
2	2:107654557	rs43317376	107654557	T	G	0.264157	0.455937	0.0964088	2.25399e-06	PROMOTER	FEV	-0.00781663
2	2:107653898	rs43317379	107653898	G	C	0.264157	0.455937	0.0964088	2.25399e-06	PROMOTER	FEV	-0.00833105
2	2:107655193	rs208556471	107655193	T	C	0.263997	0.453957	0.0964385	2.51117e-06	PROMOTER	FEV	-0.00914283
2	2:107655127	rs43317372	107655127	T	C	0.263997	0.453957	0.0964385	2.51117e-06	PROMOTER	FEV	-0.00949563
2	2:107654893	rs43317374	107654893	G	A	0.263997	0.453957	0.0964385	2.51117e-06	PROMOTER	FEV	-0.0100028
2	2:107654568	rs43317375	107654568	A	G	0.264077	0.452653	0.096427	2.67583e-06	PROMOTER	FEV	-0.00668895
2	2:107654937	rs43317373	107654937	T	G	0.264077	0.452653	0.096427	2.67583e-06	PROMOTER	FEV	-0.00920161
2	2:107616579	rs43320441	107616579	A	G	0.0331791	1.00174	0.223781	7.58996e-06	PROMOTER	CDK5R2	-0.000738919
2	2:107616903	rs43320442	107616903	A	T	0.0331791	1.00174	0.223781	7.58996e-06	PROMOTER	CDK5R2	-0.000808222
2	2:107732882	rs109975636	107732882	A	G	0.228505	0.452601	0.101282	7.86928e-06	PROMOTER	IHH	-0.00282111
2	2:107662837	rs43317356	107662837	A	G	0.0342957	0.982698	0.220165	8.06437e-06	PROMOTER	CRYBA2	-0.000746635
2	2:107671961	rs43317387	107671961	T	C	0.0343755	0.975651	0.219839	9.07842e-06	PROMOTER	CFAP65	-0.000662248
22	22:54910698	rs209356521	54910698	T	C	0.169485	0.525189	0.11906	1.02826e-05	PROMOTER	TMEM42	-0.00102962
22	22:54909594	rs211235277	54909594	T	C	0.170522	0.522253	0.118599	1.06511e-05	PROMOTER	TMEM42	-0.00109292
9	9:105066874	rs110803172	105066874	G	A	0.0866964	0.661778	0.151002	1.17286e-05	PROMOTER	WDR27	-0.015198
20	20:26091773	rs465369395	26091773	T	C	0.110544	0.57574	0.136499	2.46563e-05	PROMOTER	ITGA2	-0.00179814
20	20:26090541		26090541	T	C	0.110544	0.57574	0.136499	2.46563e-05	PROMOTER	ITGA2	-0.00229006
20	20:26089581		26089581	A	G	0.110544	0.57574	0.136499	2.46563e-05	NON_SYNONYMOUS	ITGA2	-0.00246252
20	20:26094304		26094304	A	G	0.110464	0.574412	0.136552	2.59304e-05	PROMOTER	ITGA2	-0.00133875
1	1:151369400	rs208590964	151369400	G	A	0.0946722	0.588729	0.140381	2.74328e-05	PROMOTER	DYRK1A	-0.000250245
2	2:107899955		107899955	A	G	0.0561493	0.775352	0.185356	2.87641e-05	PROMOTER	ANKZF1	-0.0161724
23	23:2504161	rs133951829	2504161	T	C	0.0803956	0.614928	0.148868	3.6166e-05	PROMOTER	U6	-0.00168431
2	2:107251294	rs380515699	107251294	T	C	0.0425108	0.877373	0.214086	4.16338e-05	PROMOTER	CNOT9	-0.00111654
19	19:7496528	rs110612530	7496528	A	G	0.290317	-0.372755	0.0914694	4.59774e-05	PROMOTER	ENSBTAG00000038823	0.00457867
19	19:7496479	rs207949531	7496479	G	C	0.290317	-0.372755	0.0914694	4.59774e-05	PROMOTER	ENSBTAG00000038823	0.00219443
19	19:7496740	rs211151494	7496740	C	A	0.290317	-0.372755	0.0914694	4.59774e-05	PROMOTER	ENSBTAG00000038823	0.00191778
19	19:7496477	rs136243235	7496477	C	A	0.290317	-0.372755	0.0914694	4.59774e-05	PROMOTER	ENSBTAG00000038823	0.00190232
19	19:7498324	rs210374947	7498324	A	G	0.290317	-0.372755	0.0914694	4.59774e-05	PROMOTER	ENSBTAG00000038823	0.00166207
19	19:7496741	rs383237630	7496741	A	G	0.290317	-0.372755	0.0914694	4.59774e-05	PROMOTER	ENSBTAG00000038823	0.00122657
19	19:7498043	rs379699125	7498043	G	C	0.290317	-0.372755	0.0914694	4.59774e-05	PROMOTER	ENSBTAG00000038823	0.00118362
2	2:107732263	rs133678582	107732263	G	A	0.360265	0.370869	0.0916621	5.20902e-05	PROMOTER	IHH	-0.00142878
17	17:67766942	rs41849792	67766942	T	C	0.264316	-0.392071	0.0970966	5.39216e-05	PROMOTER	MYO18B	0.00148691
10	10:65611547	rs135693556	65611547	C	T	0.454139	-0.355602	0.0882677	5.60918e-05	PROMOTER	SORD	0.00407049
2	2:107844474		107844474	A	G	0.0660392	0.679069	0.16914	5.94888e-05	PROMOTER	CNPPD1	-0.00792023
2	2:107839614		107839614	G	A	0.0660392	0.679069	0.16914	5.94888e-05	PROMOTER	NHEJ1	-0.0102147
2	2:107651386	rs43317383	107651386	C	T	0.0390812	0.831659	0.207312	6.02993e-05	PROMOTER	FEV	-0.000720112
2	2:107662051	rs383656008	107662051	T	C	0.0390812	0.831659	0.207312	6.02993e-05	PROMOTER	CRYBA2	-0.000779854
2	2:107652601	rs110348691	107652601	A	G	0.0390812	0.831659	0.207312	6.02993e-05	PROMOTER	FEV	-0.00112895
2	2:107461228	rs382184685	107461228	C	T	0.0518424	0.771048	0.193514	6.76362e-05	PROMOTER	CYP27A1	-0.00166001
2	2:107517641		107517641	C	A	0.0516031	0.774581	0.19444	6.78644e-05	PROMOTER	PRKAG3	-0.00150467
6	6:43022925		43022925	C	T	0.0465784	-0.775478	0.19473	6.82422e-05	PROMOTER	KCNIP4	0.00691559
2	2:107683868	rs43317388	107683868	T	C	0.0393205	0.819151	0.206513	7.29121e-05	NON_SYNONYMOUS	CFAP65	-0.000275458
9	9:105067128	rs134592238	105067128	T	C	0.0863774	0.588181	0.148308	7.31088e-05	PROMOTER	WDR27	-0.00196742
19	19:50789320	rs41927676	50789320	G	T	0.482134	-0.345245	0.0871235	7.4104e-05	PROMOTER	HEXDC	0.000990989
25	25:2059485	rs110122607	2059485	T	C	0.0777636	0.60321	0.152383	7.5421e-05	PROMOTER	PDPK1	-0.000367329
17	17:3120809		3120809	T	G	0.0212953	-1.19036	0.300949	7.64238e-05	PROMOTER	DCHS2	0.000973823
2	2:107670040	rs381253221	107670040	G	C	0.0392407	0.817902	0.206811	7.6588e-05	PROMOTER	bta-mir-375	-0.000513679
2	2:107686103	rs43317402	107686103	A	G	0.0392407	0.817902	0.206811	7.6588e-05	NON_SYNONYMOUS	CFAP65	-0.000355062
3	3:21636150	rs210222281	21636150	T	C	0.0776838	0.612821	0.155055	7.74113e-05	PROMOTER	RNF115	-0.00159676
2	2:107731093	rs210586720	107731093	A	T	0.213192	0.40991	0.104022	8.12754e-05	PROMOTER	IHH	-0.00696438
22	22:49785514	rs383911832	49785514	C	A	0.0787207	0.680801	0.173633	8.82119e-05	PROMOTER	RAD54L2	-0.000528524
22	22:49786123	rs381722418	49786123	A	G	0.0787207	0.680801	0.173633	8.82119e-05	PROMOTER	RAD54L2	-0.000755191
1	1:147018899		147018899	G	C	0.0216143	1.15234	0.295542	9.65573e-05	NON_SYNONYMOUS	COL18A1	-0.000470357
13	13:43602604	rs109989790	43602604	A	G	0.475195	-0.353117	0.0905651	9.65736e-05	PROMOTER	UCN3	0.00583237
22	22:49788518	rs380040429	49788518	A	G	0.0787207	0.675811	0.173601	9.90506e-05	PROMOTER	RAD54L2	-0.000862341
18	18:2873655	rs110857990	2873655	T	C	0.501276	0.325051	0.0839438	0.000107835	PROMOTER	ENSBTAG00000040000	-0.000438645
6	6:62463911		62463911	T	C	0.0232892	1.09888	0.285771	0.000120402	PROMOTER	TMEM33	-0.000999842
6	6:62506135	rs209665058	62506135	T	C	0.0232892	1.09888	0.285771	0.000120402	PROMOTER	SLC30A9	-0.00177864
6	6:62463265		62463265	T	C	0.0232892	1.09888	0.285771	0.000120402	PROMOTER	TMEM33	-0.00217056
6	6:62582274	rs385696727	62582274	T	G	0.0232892	1.09888	0.285771	0.000120402	PROMOTER	5S_rRNA	-0.000777893
6	6:62585316		62585316	G	A	0.0232892	1.09888	0.285771	0.000120402	PROMOTER	5S_rRNA	-0.00128459
6	6:62584084	rs381243740	62584084	C	T	0.0232892	1.09888	0.285771	0.000120402	PROMOTER	5S_rRNA	-0.00139228
5	5:1274843		1274843	G	A	0.0285532	0.930024	0.242276	0.000123693	PROMOTER	THAP2	-0.000664438
5	5:1278451	rs385643968	1278451	T	C	0.0285532	0.930024	0.242276	0.000123693	PROMOTER	THAP2	-0.000738768
23	23:15514675	rs135959678	15514675	T	C	0.110783	0.502882	0.131097	0.000125075	PROMOTER	TFEB	-0.000513633
22	22:53008606	rs135628252	53008606	G	A	0.316239	0.37012	0.0967155	0.000129767	PROMOTER	SETD2	-0.000548575
22	22:53007643	rs134672768	53007643	A	G	0.316239	0.37012	0.0967155	0.000129767	PROMOTER	SETD2	-0.000755011
4	4:107969210	rs210296321	107969210	T	C	0.142606	-0.479775	0.125767	0.000136293	PROMOTER	ENSBTAG00000047188	0.000216181
4	4:107969208	rs208341370	107969208	T	C	0.142606	-0.479775	0.125767	0.000136293	PROMOTER	ENSBTAG00000047188	-2.7298e-05
19	19:7617443		7617443	T	C	0.156963	-0.46107	0.121533	0.000148367	PROMOTER	NOG	0.000201015
1	1:147018897	rs135411888	147018897	C	A	0.0219333	1.10754	0.292581	0.000153455	NON_SYNONYMOUS	COL18A1	-0.00043312
5	5:45403524	rs443086173	45403524	A	G	0.0445845	-0.77602	0.205027	0.000153735	PROMOTER	RAP1B	0.00040252
19	19:5314534	rs134782735	5314534	A	G	0.272851	-0.368233	0.0973033	0.000154088	PROMOTER	ENSBTAG00000016078	0.000447224
19	19:5315116	rs109586726	5315116	C	T	0.272851	-0.368233	0.0973033	0.000154088	PROMOTER	ENSBTAG00000016078	0.000434194
19	19:5315498	rs137843480	5315498	T	C	0.272851	-0.368233	0.0973033	0.000154088	PROMOTER	ENSBTAG00000016078	0.000395616
19	19:5316262	rs111020629	5316262	T	G	0.272851	-0.368233	0.0973033	0.000154088	PROMOTER	ENSBTAG00000016078	0.000370067
19	19:5315325	rs134024732	5315325	G	T	0.272851	-0.368233	0.0973033	0.000154088	PROMOTER	ENSBTAG00000016078	0.000316176
19	19:15125641	rs208187251	15125641	A	C	0.136465	0.464247	0.124019	0.000181584	PROMOTER	ENSBTAG00000019437	-0.000517297
14	14:78388841	rs134798583	78388841	C	T	0.241426	-0.352405	0.0945993	0.000195134	PROMOTER	CNGB3	0.037967
22	22:41695803	rs109500764	41695803	T	C	0.494098	-0.310943	0.0835454	0.000197774	PROMOTER	ENSBTAG00000044432	0.000612444
19	19:49341675	rs460904060	49341675	A	G	0.0200191	1.12421	0.302091	0.000198107	PROMOTER	DDX5	-0.000746148
5	5:1299557	rs382979388	1299557	A	G	0.0281544	0.906946	0.244316	0.000205479	PROMOTER	TMEM19	-0.000351268
5	5:1314946	rs385095779	1314946	C	A	0.0281544	0.906946	0.244316	0.000205479	NON_SYNONYMOUS	TMEM19	-0.000546652
22	22:58809405	rs134082144	58809405	T	C	0.234328	0.362618	0.0980097	0.000215755	NON_SYNONYMOUS	WNT7A	-0.000662373
19	19:5384232	rs208871746	5384232	A	G	0.319987	-0.339433	0.0917953	0.000217549	NON_SYNONYMOUS	ENSBTAG00000016078	0.000249561
4	4:96040047	rs209300009	96040047	G	A	0.462993	0.32874	0.088954	0.000219353	PROMOTER	PODXL	-0.00699619
1	1:1265021	rs381675472	1265021	C	T	0.024326	-0.955777	0.258715	0.000220476	PROMOTER	SON	0.00116131
23	23:9052843	rs382570788	9052843	C	G	0.0334982	-0.899902	0.243866	0.000224123	PROMOTER	TCP11	0.00112488
23	23:9054194	rs382051408	9054194	T	C	0.0334982	-0.899902	0.243866	0.000224123	PROMOTER	TCP11	0.0005335
23	23:9053582	rs378197135	9053582	T	A	0.0334982	-0.899902	0.243866	0.000224123	PROMOTER	TCP11	0.000343056
1	1:107815596		107815596	A	T	0.0355719	0.802958	0.217887	0.000228525	PROMOTER	SCARNA7	-0.00629881
1	1:107815118	rs436967564	107815118	A	T	0.0355719	0.802958	0.217887	0.000228525	PROMOTER	SCARNA7	-0.00700511
1	1:107815283	rs445753030	107815283	G	T	0.0354921	0.803162	0.218019	0.000229685	PROMOTER	SCARNA7	-0.00674921
1	1:107818333		107818333	G	A	0.0354921	0.803162	0.218019	0.000229685	PROMOTER	SCARNA7	-0.0071888
2	2:105336021		105336021	G	A	0.196842	0.380304	0.103415	0.000235559	PROMOTER	IGFBP2	-0.0013231
2	2:105337853		105337853	T	G	0.196842	0.380304	0.103415	0.000235559	PROMOTER	IGFBP2	-0.00145754
2	2:105337854		105337854	T	A	0.196842	0.380304	0.103415	0.000235559	PROMOTER	IGFBP2	-0.00188
4	4:96042978	rs134183068	96042978	C	G	0.482055	0.323581	0.0883345	0.000249149	PROMOTER	PODXL	-0.00378235
4	4:96041408	rs210307824	96041408	C	T	0.463631	0.325588	0.0889954	0.000253709	PROMOTER	PODXL	-0.00869375
2	2:111229967		111229967	T	A	0.12179	-0.480442	0.131721	0.000264872	PROMOTER	PAX3	0.000195797
13	13:52830181	rs41705141	52830181	T	C	0.0831074	0.586227	0.160924	0.000269611	PROMOTER	TMEM239	-0.000335242
13	13:52833304	rs110583691	52833304	G	A	0.0831074	0.586227	0.160924	0.000269611	PROMOTER	ENSBTAG00000021817	-0.000386777
9	9:90460724		90460724	C	G	0.0976232	-0.50801	0.139468	0.000270024	NON_SYNONYMOUS	SYNE1	0.000901214
9	9:90443389		90443389	T	C	0.0976232	-0.50801	0.139468	0.000270024	NON_SYNONYMOUS	SYNE1	0.000109341
22	22:53008407	rs379091010	53008407	T	C	0.294226	0.361024	0.0992759	0.000276292	PROMOTER	SETD2	-0.000511035
13	13:52843088	rs136427571	52843088	T	C	0.0948317	0.549044	0.151353	0.000286089	PROMOTER	CPXM1	-0.000623311
13	13:52842065	rs41704293	52842065	T	C	0.0948317	0.549044	0.151353	0.000286089	PROMOTER	CPXM1	-0.000645431
13	13:52843106	rs133422146	52843106	A	T	0.0948317	0.549044	0.151353	0.000286089	PROMOTER	CPXM1	-0.000811727
13	13:52831636	rs41705139	52831636	T	C	0.0948317	0.549044	0.151353	0.000286089	PROMOTER	TMEM239	-0.000824111
13	13:52840726	rs41704303	52840726	T	G	0.0948317	0.549044	0.151353	0.000286089	PROMOTER	CPXM1	-0.000922584
13	13:52843208	rs110593295	52843208	G	A	0.0948317	0.549044	0.151353	0.000286089	PROMOTER	CPXM1	-0.00120573
22	22:53016253	rs42951058	53016253	A	G	0.293986	0.360089	0.0993039	0.000287701	NON_SYNONYMOUS	SETD2	-0.000627304
22	22:53015864	rs42951059	53015864	G	T	0.293986	0.360089	0.0993039	0.000287701	NON_SYNONYMOUS	SETD2	-0.000925092
22	22:53010643	rs42951066	53010643	T	C	0.293986	0.360089	0.0993039	0.000287701	PROMOTER	SETD2	-0.0012728
4	4:96042549	rs134284350	96042549	T	C	0.465704	0.322015	0.0889132	0.000292701	PROMOTER	PODXL	-0.00404547
4	4:96042621	rs137738857	96042621	T	C	0.465704	0.322015	0.0889132	0.000292701	PROMOTER	PODXL	-0.00450137
4	4:96042476	rs136228965	96042476	C	T	0.465704	0.322015	0.0889132	0.000292701	PROMOTER	PODXL	-0.00495889
4	4:96040027	rs136264812	96040027	C	T	0.463152	0.32199	0.0889899	0.000296575	PROMOTER	PODXL	-0.0029147
4	4:96041366	rs209922672	96041366	A	G	0.463471	0.321905	0.088984	0.000297393	PROMOTER	PODXL	-0.00345919
4	4:96041246	rs383111874	96041246	G	A	0.463471	0.321905	0.088984	0.000297393	PROMOTER	PODXL	-0.00347044
4	4:96040505	rs132695025	96040505	G	A	0.463471	0.321905	0.088984	0.000297393	PROMOTER	PODXL	-0.00404421
4	4:96040465	rs133755105	96040465	C	T	0.463471	0.321905	0.088984	0.000297393	PROMOTER	PODXL	-0.00472758
4	4:96040466	rs137415868	96040466	A	G	0.463471	0.321905	0.088984	0.000297393	PROMOTER	PODXL	-0.00591557
4	4:65988590	rs110484670	65988590	C	G	0.387382	-0.325456	0.0899877	0.000298412	PROMOTER	FAM188B	0.00120925
4	4:65987531	rs133380102	65987531	A	G	0.387382	-0.325456	0.0899877	0.000298412	PROMOTER	FAM188B	0.00101248
4	4:65987928	rs136184625	65987928	C	T	0.387382	-0.325456	0.0899877	0.000298412	PROMOTER	FAM188B	0.000973537
4	4:65987392	rs132854117	65987392	T	A	0.387382	-0.325456	0.0899877	0.000298412	PROMOTER	FAM188B	0.000864289
4	4:65988375	rs110879348	65988375	T	C	0.387382	-0.325456	0.0899877	0.000298412	PROMOTER	FAM188B	0.000815629
4	4:65988549	rs109914656	65988549	A	G	0.387382	-0.325456	0.0899877	0.000298412	PROMOTER	FAM188B	0.000576387
19	19:7374236	rs381628355	7374236	G	T	0.0382039	0.746155	0.206537	0.000303037	NON_SYNONYMOUS	ANKFN1	-0.00112285
23	23:19858267	rs383327957	19858267	T	C	0.253868	0.361282	0.100019	0.000303676	PROMOTER	SLC25A27	-0.0012561
13	13:43604265	rs208197069	43604265	C	G	0.428537	-0.330515	0.0916798	0.000312039	PROMOTER	UCN3	0.000873208
4	4:65985357	rs133573201	65985357	A	G	0.38802	-0.323433	0.0898614	0.000319137	PROMOTER	FAM188B	0.00116971
4	4:65985413	rs135706819	65985413	T	C	0.38802	-0.323433	0.0898614	0.000319137	PROMOTER	FAM188B	0.000844207
4	4:65984715	rs136484987	65984715	G	C	0.38802	-0.323433	0.0898614	0.000319137	PROMOTER	FAM188B	0.000783312
4	4:65984247	rs133444149	65984247	A	G	0.38802	-0.323433	0.0898614	0.000319137	PROMOTER	FAM188B	0.000665604
4	4:78233441	rs380928355	78233441	T	C	0.486122	-0.29998	0.0833703	0.000320475	NON_SYNONYMOUS	HECW1	0.000822315
16	16:44682130	rs135335098	44682130	G	A	0.291753	-0.340757	0.0947064	0.000320628	PROMOTER	U6	0.000518489
18	18:62326324	rs41897582	62326324	G	A	0.0748923	-0.565325	0.157158	0.00032169	PROMOTER	EPN1	0.00174385
18	18:62327165	rs133464149	62327165	A	C	0.0748923	-0.565325	0.157158	0.00032169	PROMOTER	EPN1	0.00121521
22	22:41695757	rs378787533	41695757	A	G	0.382996	-0.303542	0.0843873	0.000321894	PROMOTER	ENSBTAG00000044432	0.000856091
23	23:10240602	rs211490696	10240602	A	G	0.146196	-0.440882	0.122602	0.000323105	PROMOTER	C6orf222	0.000204516
19	19:8012140	rs378102178	8012140	A	C	0.201787	0.379851	0.105642	0.000323593	PROMOTER	COIL	-0.00223602
1	1:1277474	rs383080092	1277474	A	G	0.0255224	-0.900251	0.250888	0.000332897	NON_SYNONYMOUS	GART	0.000823417
4	4:96042438	rs133161758	96042438	C	A	0.465784	0.319028	0.0889334	0.000334162	PROMOTER	PODXL	-0.00484573
4	4:96041919	rs137418503	96041919	A	T	0.465784	0.319028	0.0889334	0.000334162	PROMOTER	PODXL	-0.00541291
29	29:35580126		35580126	A	C	0.0196204	1.11267	0.310217	0.000334837	PROMOTER	NTM	-0.000713417
21	21:20888478	rs136348520	20888478	G	C	0.268863	-0.337212	0.0941571	0.000341795	PROMOTER	HAPLN3	0.000424118
21	21:20888861	rs109015802	20888861	A	C	0.268863	-0.337212	0.0941571	0.000341795	PROMOTER	HAPLN3	0.000161474
17	17:67764247	rs385674810	67764247	T	C	0.0989791	-0.504684	0.141162	0.000349926	PROMOTER	MYO18B	0.000676473
17	17:67763546	rs449886619	67763546	A	G	0.0989791	-0.504684	0.141162	0.000349926	PROMOTER	MYO18B	0.000500968
16	16:44682932		44682932	G	T	0.286728	-0.337505	0.0946668	0.000363589	PROMOTER	U6	0.000447619
7	7:2308636	rs42746900	2308636	T	G	0.0201787	1.10624	0.310586	0.000368344	PROMOTER	GRM6	-0.00266559
7	7:2308495	rs42746901	2308495	C	A	0.0201787	1.10624	0.310586	0.000368344	PROMOTER	GRM6	-0.00335915
22	22:56537177		56537177	T	C	0.0854203	0.560707	0.157583	0.000373464	PROMOTER	TRH	-0.000433486
7	7:35575273	rs135197913	35575273	C	G	0.458127	-0.308454	0.0869696	0.000390113	NON_SYNONYMOUS	FAM170A	0.00153034
23	23:2810587	rs379812435	2810587	A	C	0.0765672	0.555349	0.156715	0.000394584	PROMOTER	PRIM2	-0.00289682
23	23:2809957	rs383757252	2809957	C	T	0.0765672	0.555349	0.156715	0.000394584	PROMOTER	PRIM2	-0.00409324
23	23:2805855	rs382034670	2805855	A	T	0.0765672	0.555349	0.156715	0.000394584	NON_SYNONYMOUS	PRIM2	-0.00501625
2	2:105399995	rs109952685	105399995	C	T	0.197799	0.364416	0.10302	0.00040421	PROMOTER	IGFBP5	-0.00106133
23	23:2811088	rs134168752	2811088	A	G	0.201468	0.364484	0.103184	0.000411835	PROMOTER	PRIM2	-0.00270871
20	20:3000450	rs134705156	3000450	G	A	0.0334982	-0.820149	0.23234	0.000415641	PROMOTER	ENSBTAG00000022684	0.00443918
4	4:95803767	rs385376481	95803767	A	T	0.0200989	1.04803	0.297025	0.000418049	PROMOTER	MKLN1	7.34037e-05
22	22:41696315	rs385050267	41696315	C	T	0.495135	0.296334	0.0839976	0.000418887	PROMOTER	ENSBTAG00000044432	-2.19608e-05
23	23:19916737	rs137142493	19916737	G	C	0.316478	0.334591	0.0949173	0.00042335	NON_SYNONYMOUS	PLA2G7	-0.000283281
9	9:105067310	rs110540523	105067310	A	G	0.0741745	0.571709	0.16221	0.000424271	PROMOTER	WDR27	-0.00168213
3	3:29340268	rs110570611	29340268	T	A	0.45063	-0.301009	0.0855787	0.000435911	PROMOTER	SYT6	0.102847
23	23:13105047	rs207537194	13105047	T	C	0.0945127	0.514907	0.146399	0.000436187	PROMOTER	ENSBTAG00000007140	-0.00261652
4	4:72077798	rs209720517	72077798	C	T	0.422157	0.297651	0.0847379	0.000443739	PROMOTER	NPY	-0.000498609
22	22:50138263		50138263	T	C	0.055272	-0.645557	0.183824	0.000445032	PROMOTER	DOCK3	0.00256007
2	2:115792467	rs134570854	115792467	T	C	0.0642048	0.59818	0.170587	0.000453885	NON_SYNONYMOUS	IRS1	-0.000264025
23	23:5006758	rs209633055	5006758	A	G	0.364253	-0.302865	0.0864093	0.000456606	PROMOTER	GFRAL	0.0118697
2	2:107898462		107898462	A	G	0.0666773	0.596999	0.170353	0.000457481	PROMOTER	ATG9A	-0.00110299
2	2:107906406	rs43319478	107906406	C	T	0.0666773	0.596999	0.170353	0.000457481	PROMOTER	ATG9A	-0.00127622
2	2:107902340		107902340	T	C	0.0666773	0.596999	0.170353	0.000457481	PROMOTER	ATG9A	-0.00134541
19	19:12229893	rs211599168	12229893	C	T	0.0441857	0.718234	0.205087	0.000461626	PROMOTER	SNRPG	-0.000318788
9	9:105066965	rs110672015	105066965	T	C	0.074334	0.56722	0.161998	0.000462834	PROMOTER	WDR27	-0.00165311
4	4:94261492	rs449307796	94261492	C	T	0.263519	-0.333173	0.0953559	0.000475848	PROMOTER	NRF1	0.00287983
4	4:94262043	rs211582527	94262043	G	A	0.263519	-0.333173	0.0953559	0.000475848	PROMOTER	NRF1	0.00135954
7	7:21841582	rs109980537	21841582	A	T	0.336896	-0.327578	0.0938458	0.000481942	PROMOTER	CELF5	0.000285076
29	29:41500688	rs42187897	41500688	G	A	0.140772	0.442143	0.126693	0.00048326	PROMOTER	SCGB1A1	-0.000945505
20	20:10324750		10324750	G	T	0.0333387	0.935585	0.268309	0.000488523	PROMOTER	CCDC125	-0.000407903
20	20:10328955		10328955	C	T	0.0333387	0.935585	0.268309	0.000488523	PROMOTER	CCDC125	-0.000466565
20	20:10325760		10325760	C	T	0.0333387	0.935585	0.268309	0.000488523	PROMOTER	CCDC125	-0.00055539
20	20:10326845		10326845	G	A	0.0333387	0.935585	0.268309	0.000488523	PROMOTER	CCDC125	-0.000590004
20	20:10328761	rs210145556	10328761	A	G	0.0333387	0.935585	0.268309	0.000488523	PROMOTER	CCDC125	-0.000662226
20	20:10328112		10328112	G	A	0.0333387	0.935585	0.268309	0.000488523	PROMOTER	CCDC125	-0.000775576
20	20:10326900		10326900	A	T	0.0333387	0.935585	0.268309	0.000488523	PROMOTER	CCDC125	-0.00110474
20	20:10328708	rs208558209	10328708	T	C	0.0333387	0.935585	0.268309	0.000488523	PROMOTER	CCDC125	-0.00119641
20	20:10324960		10324960	A	C	0.0333387	0.935585	0.268309	0.000488523	PROMOTER	CCDC125	-0.00120787
20	20:10326107	rs461974307	10326107	C	T	0.0333387	0.935585	0.268309	0.000488523	PROMOTER	CCDC125	-0.00121913
20	20:10324749		10324749	G	T	0.0333387	0.935585	0.268309	0.000488523	PROMOTER	CCDC125	-0.00180022
22	22:49685682		49685682	C	G	0.0752114	0.621311	0.178222	0.000490001	PROMOTER	GRM2	-0.000454865
5	5:48202011		48202011	G	T	0.0114053	1.38553	0.397517	0.000491275	PROMOTER	HMGA2	-0.000892672
5	5:48203133		48203133	C	T	0.0114053	1.38553	0.397517	0.000491275	PROMOTER	HMGA2	-0.00105777
5	5:48204154		48204154	C	A	0.0114053	1.38553	0.397517	0.000491275	PROMOTER	HMGA2	-0.0015364
23	23:10242833	rs110901544	10242833	C	A	0.393444	-0.319655	0.0917732	0.000495651	PROMOTER	C6orf222	0.000404555
26	26:14446944	rs209444952	14446944	A	T	0.480539	0.297838	0.0855133	0.000495931	PROMOTER	CYP26C1	-7.30797e-05
26	26:14443755	rs210027604	14443755	G	A	0.480539	0.297838	0.0855133	0.000495931	PROMOTER	CYP26C1	-0.000248273
26	26:14442551	rs209118535	14442551	A	G	0.480539	0.297838	0.0855133	0.000495931	PROMOTER	CYP26C1	-0.000797323
9	9:89649688	rs135228858	89649688	T	C	0.114053	0.450604	0.129439	0.000499167	PROMOTER	RMND1	-0.000138611
25	25:1494753		1494753	A	G	0.0356516	0.770225	0.221396	0.000503397	PROMOTER	HS3ST6	-0.000253636
5	5:57673899		57673899	C	T	0.136146	0.448041	0.128861	0.000507173	PROMOTER	CDK2	-0.000980727
2	2:107732657	rs380983067	107732657	T	C	0.131839	0.433499	0.12476	0.000511513	PROMOTER	IHH	-0.000828835
16	16:27311154	rs209144252	27311154	G	A	0.160632	-0.411163	0.11836	0.000513082	PROMOTER	TLR5	0.0058268
2	2:121724462		121724462	T	C	0.0225714	0.986385	0.284346	0.000522476	PROMOTER	KIAA1522	-0.000823058
4	4:107968669	rs211087076	107968669	T	C	0.111661	-0.476295	0.137385	0.000526559	PROMOTER	ENSBTAG00000047188	8.34005e-05
17	17:4080762		4080762	A	G	0.0212953	-1.0309	0.297614	0.000532439	PROMOTER	KIAA0922	0.000344341
2	2:131363266		131363266	A	G	0.0800766	-0.55982	0.161639	0.00053339	PROMOTER	CDC42	0.00527271
5	5:56876783	rs135134683	56876783	G	C	0.127373	-0.453515	0.131005	0.000536561	PROMOTER	SDR9C7	0.00320828
5	5:56876976	rs132798337	56876976	T	C	0.127373	-0.453515	0.131005	0.000536561	PROMOTER	SDR9C7	0.00222846
5	5:56874084	rs109090246	56874084	T	C	0.127373	-0.453515	0.131005	0.000536561	PROMOTER	SDR9C7	0.00192118
5	5:56875270	rs133028371	56875270	T	C	0.127373	-0.453515	0.131005	0.000536561	PROMOTER	SDR9C7	0.00179019
5	5:56877572	rs110644265	56877572	G	T	0.127373	-0.453515	0.131005	0.000536561	PROMOTER	SDR9C7	0.00084295
9	9:105066207	rs208932292	105066207	G	C	0.100973	0.480482	0.138808	0.000537183	PROMOTER	WDR27	-0.00882303
19	19:5347057	rs210554311	5347057	A	G	0.426623	0.301861	0.0872513	0.000540836	NON_SYNONYMOUS	ENSBTAG00000016078	-0.000592706
23	23:7391204	rs380081190	7391204	A	G	0.0407561	0.746526	0.215954	0.000546483	PROMOTER	VPS52	-0.0054529
23	23:10244550	rs109919626	10244550	C	T	0.398708	-0.316999	0.0917758	0.000552223	PROMOTER	C6orf222	0.000579796
1	1:1402528	rs379625075	1402528	A	G	0.0991386	-0.469635	0.136026	0.000555329	PROMOTER	IFNGR2	0.000432302
25	25:34358012	rs137746038	34358012	G	T	0.101212	0.485003	0.140564	0.00055975	PROMOTER	ENSBTAG00000017939	-0.00108375
10	10:65614107		65614107	A	G	0.212394	-0.350969	0.101738	0.000561163	PROMOTER	SORD	0.00189134
2	2:130780061		130780061	T	C	0.0499282	0.769022	0.223238	0.000571366	PROMOTER	C1QB	-0.000665425
22	22:54951667	rs109069856	54951667	T	C	0.221008	0.359275	0.104298	0.00057173	PROMOTER	GHRL	-0.000518241
19	19:5293527	rs381303802	5293527	T	C	0.425506	0.300904	0.0873641	0.00057264	PROMOTER	COX11	-0.000397964
2	2:107662325	rs135981476	107662325	G	A	0.403095	0.305635	0.0890872	0.000601933	PROMOTER	CRYBA2	-0.00032083
2	2:107655074	rs133805545	107655074	C	A	0.403095	0.305635	0.0890872	0.000601933	PROMOTER	FEV	-0.000337872
1	1:71709546	rs210916474	71709546	G	A	0.345111	-0.297155	0.0866327	0.000603447	PROMOTER	FBXO45	0.000280986
3	3:6849472	rs110378167	6849472	T	C	0.219174	0.353967	0.10332	0.000612657	PROMOTER	DDR2	-0.000879415
3	3:6849049	rs109448440	6849049	A	G	0.219174	0.353967	0.10332	0.000612657	PROMOTER	DDR2	-0.00223342
3	3:6848971	rs135448845	6848971	G	T	0.219174	0.353967	0.10332	0.000612657	PROMOTER	DDR2	-0.00227635
25	25:14175714	rs42057198	14175714	T	C	0.173074	-0.385987	0.112716	0.000616089	PROMOTER	KIAA0430	0.000929333
25	25:14167675	rs134457860	14167675	G	A	0.173074	-0.385987	0.112716	0.000616089	PROMOTER	SNORA25	0.000948196
25	25:14170002	rs42057184	14170002	A	G	0.173074	-0.385987	0.112716	0.000616089	PROMOTER	SNORA25	0.000581285
25	25:14169279	rs42057183	14169279	T	C	0.173074	-0.385987	0.112716	0.000616089	PROMOTER	SNORA25	0.000432646
6	6:92964699	rs43478184	92964699	A	G	0.020737	0.979527	0.286213	0.000620782	PROMOTER	STBD1	-0.00178148
23	23:10243565	rs110375599	10243565	C	T	0.398867	-0.312726	0.0914258	0.000624961	PROMOTER	C6orf222	0.000131048
22	22:53057635	rs42018777	53057635	G	A	0.297815	0.337484	0.0986852	0.000626662	NON_SYNONYMOUS	SETD2	-0.0006478
5	5:57646065	rs137687198	57646065	C	T	0.136306	0.440013	0.128785	0.000633991	PROMOTER	SUOX	-0.00052112
5	5:57653018	rs137657145	57653018	A	G	0.136306	0.440013	0.128785	0.000633991	PROMOTER	RAB5B	-0.00131269
1	1:1400243	rs384211840	1400243	T	G	0.100973	-0.459539	0.134556	0.000637276	PROMOTER	IFNGR2	0.000721806
3	3:14741959	rs458906961	14741959	T	C	0.0211357	1.00785	0.295162	0.000638852	PROMOTER	MEX3A	-0.00100242
23	23:10243882	rs207557428	10243882	A	C	0.398628	-0.313105	0.0917545	0.000643897	PROMOTER	C6orf222	0.000488662
23	23:10240514	rs110201748	10240514	G	T	0.391689	-0.313971	0.0920218	0.000645055	NON_SYNONYMOUS	C6orf222	0.00106354
23	23:10240868	rs109556238	10240868	C	T	0.391689	-0.313971	0.0920218	0.000645055	PROMOTER	C6orf222	0.000901366
23	23:10240878	rs110931320	10240878	T	C	0.391689	-0.313971	0.0920218	0.000645055	PROMOTER	C6orf222	0.000536731
23	23:10240969	rs207687431	10240969	C	A	0.39153	-0.313879	0.0920522	0.000650108	PROMOTER	C6orf222	0.000847151
23	23:10240907	rs109542100	10240907	T	C	0.39153	-0.313879	0.0920522	0.000650108	PROMOTER	C6orf222	0.000569051
23	23:10240973	rs209864444	10240973	G	A	0.39153	-0.313879	0.0920522	0.000650108	PROMOTER	C6orf222	0.000541191
23	23:10240981	rs209897906	10240981	G	A	0.39153	-0.313879	0.0920522	0.000650108	PROMOTER	C6orf222	0.000439866
23	23:10240949	rs110503489	10240949	C	T	0.39153	-0.313879	0.0920522	0.000650108	PROMOTER	C6orf222	0.000155329
10	10:2158951	rs384598855	2158951	A	T	0.459563	-0.284555	0.0834928	0.000654072	PROMOTER	NREP	0.00234281
10	10:2159034	rs379170725	2159034	G	T	0.459563	-0.284555	0.0834928	0.000654072	PROMOTER	NREP	0.00197179
2	2:107706507	rs43317422	107706507	A	C	0.0620514	0.58002	0.170298	0.00065944	PROMOTER	CFAP65	-0.000239957
17	17:10386798	rs135792011	10386798	A	G	0.0678737	0.531968	0.156443	0.000672858	PROMOTER	ENSBTAG00000045072	-0.000716577
7	7:35579301	rs134649007	35579301	T	C	0.466103	0.295053	0.0868218	0.000677875	PROMOTER	FAM170A	-0.00141646
18	18:43036619		43036619	G	A	0.0317435	0.802951	0.23629	0.000678413	PROMOTER	ZNF507	0.000251079
18	18:46404108		46404108	A	G	0.0254427	0.921083	0.271405	0.000689397	PROMOTER	ENSBTAG00000045598	-0.00117384
18	18:46406864		46406864	A	G	0.0254427	0.921083	0.271405	0.000689397	PROMOTER	ENSBTAG00000008777	-0.00163426
18	18:46403662		46403662	A	G	0.0254427	0.921083	0.271405	0.000689397	PROMOTER	ENSBTAG00000008777	-0.00183183
18	18:46406742		46406742	T	G	0.0254427	0.921083	0.271405	0.000689397	PROMOTER	ENSBTAG00000045598	-0.0020087
18	18:46408523		46408523	T	C	0.0255224	0.918665	0.270914	0.000696416	PROMOTER	ENSBTAG00000008777	-0.00169624
22	22:54099927		54099927	A	G	0.141729	0.422295	0.124563	0.000698356	PROMOTER	LZTFL1	-0.000226794
1	1:147018942		147018942	A	G	0.0472962	0.702536	0.20739	0.00070529	NON_SYNONYMOUS	COL18A1	-0.000337212
26	26:8519420		8519420	T	C	0.0865369	0.492884	0.14556	0.000708868	PROMOTER	A1CF	-0.000284208
1	1:1401448	rs207724130	1401448	T	C	0.130962	-0.406144	0.119952	0.000709492	PROMOTER	IFNGR2	0.000393776
1	1:1400792	rs210140312	1400792	T	C	0.130962	-0.406144	0.119952	0.000709492	PROMOTER	IFNGR2	0.000227825
22	22:54908224	rs132848979	54908224	T	C	0.287526	-0.334778	0.099005	0.000721118	PROMOTER	TMEM42	0.000863262
22	22:41700165	rs109916348	41700165	A	G	0.392726	-0.282568	0.0835767	0.000722369	PROMOTER	ENSBTAG00000044432	0.000448677
16	16:44682567		44682567	C	G	0.238794	-0.341321	0.101002	0.00072657	PROMOTER	U6	0.000153568
2	2:107672266	rs109082353	107672266	T	C	0.19748	0.361696	0.107046	0.000727784	PROMOTER	CFAP65	-0.00323214
22	22:49953691	rs209143559	49953691	A	G	0.0606955	0.671511	0.198757	0.000728671	PROMOTER	DOCK3	-0.000372801
21	21:20908010	rs134889979	20908010	A	C	0.221008	-0.348909	0.103287	0.000730037	PROMOTER	MFGE8	0.000484633
21	21:20907263	rs136714901	20907263	A	G	0.221008	-0.348909	0.103287	0.000730037	PROMOTER	MFGE8	0.000284791
7	7:21440180	rs134895314	21440180	T	G	0.491227	-0.296599	0.087883	0.000738346	PROMOTER	MRPL54	0.00144748
16	16:51282143	rs439969883	51282143	A	G	0.356995	0.300835	0.0891414	0.000738678	PROMOTER	ACTRT2	-0.000490252
16	16:51280921	rs453327112	51280921	G	T	0.356995	0.300835	0.0891414	0.000738678	PROMOTER	ACTRT2	-0.000718336
16	16:51283445	rs464622205	51283445	T	C	0.356995	0.300835	0.0891414	0.000738678	PROMOTER	ACTRT2	-0.00106541
2	2:107879431		107879431	T	C	0.0701866	0.559671	0.165861	0.000739908	PROMOTER	ZFAND2B	-0.000822997
2	2:107878909	rs382673678	107878909	G	C	0.0701866	0.559671	0.165861	0.000739908	PROMOTER	ZFAND2B	-0.000842153
2	2:107879033		107879033	C	A	0.0701866	0.559671	0.165861	0.000739908	PROMOTER	ZFAND2B	-0.00103677
22	22:53082131	rs382884411	53082131	G	C	0.414261	-0.287001	0.0851126	0.000746186	PROMOTER	ENSBTAG00000022598	0.00059338
22	22:53080280	rs135000897	53080280	A	G	0.414261	-0.287001	0.0851126	0.000746186	PROMOTER	ENSBTAG00000022598	0.000344372
22	22:53078844	rs378121852	53078844	C	T	0.414261	-0.287001	0.0851126	0.000746186	PROMOTER	ENSBTAG00000022598	0.000247175
19	19:7498874	rs135861721	7498874	C	A	0.356516	-0.29132	0.0864315	0.000750219	PROMOTER	ENSBTAG00000038823	0.000973449
19	19:7495494	rs134115737	7495494	C	A	0.356516	-0.29132	0.0864315	0.000750219	PROMOTER	ENSBTAG00000038823	0.00096147
19	19:7495960	rs135858067	7495960	A	G	0.356516	-0.29132	0.0864315	0.000750219	PROMOTER	ENSBTAG00000038823	0.000350193
1	1:147402387		147402387	G	T	0.0303079	-0.858679	0.25486	0.000753824	PROMOTER	COL6A1	0.000553191
19	19:8018544		8018544	C	G	0.16127	0.395603	0.117432	0.000755004	PROMOTER	SCPEP1	-0.00129284
22	22:49954697	rs110569643	49954697	G	A	0.0594194	0.680816	0.202135	0.000756837	PROMOTER	MANF	-0.000822232
22	22:49950187	rs207687714	49950187	T	C	0.0594194	0.680816	0.202135	0.000756837	PROMOTER	MANF	-0.00121346
22	22:49945218	rs110584322	49945218	G	A	0.0594194	0.680816	0.202135	0.000756837	PROMOTER	RBM15B	-0.00125544
22	22:49950069	rs384027838	49950069	A	G	0.0594194	0.680816	0.202135	0.000756837	PROMOTER	MANF	-0.00128694
22	22:49950108	rs209692134	49950108	T	C	0.0594194	0.680816	0.202135	0.000756837	PROMOTER	MANF	-0.00133297
22	22:49950679	rs110293011	49950679	A	G	0.0594194	0.680816	0.202135	0.000756837	PROMOTER	MANF	-0.00174322
22	22:49952384	rs110237448	49952384	T	C	0.0594194	0.680816	0.202135	0.000756837	PROMOTER	MANF	-0.0017979
22	22:49945196	rs109071522	49945196	G	A	0.0594194	0.680816	0.202135	0.000756837	PROMOTER	RBM15B	-0.00180931
23	23:10243542	rs110994811	10243542	T	A	0.398469	-0.308933	0.0917569	0.000760285	PROMOTER	C6orf222	0.000156541
1	1:1402933	rs381127524	1402933	T	C	0.0989791	-0.458098	0.136128	0.000764883	PROMOTER	IFNGR2	0.000647159
7	7:2312409		2312409	A	G	0.0259212	0.889973	0.264657	0.000771725	PROMOTER	GRM6	-0.00289178
7	7:2311796		2311796	T	C	0.0259212	0.889973	0.264657	0.000771725	PROMOTER	GRM6	-0.00454632
7	7:2317534		2317534	A	C	0.0259212	0.889973	0.264657	0.000771725	NON_SYNONYMOUS	GRM6	-0.00627796
23	23:10244653	rs209432682	10244653	G	A	0.430212	-0.304031	0.0904266	0.000773274	PROMOTER	C6orf222	0.00058155
19	19:5236692	rs384367413	5236692	C	T	0.0535971	0.609251	0.181344	0.000780432	NON_SYNONYMOUS	TOM1L1	-0.000241657
4	4:94149823		94149823	T	C	0.103047	-0.470855	0.140157	0.00078089	PROMOTER	STRIP2	0.00269797
11	11:93456342	rs109785357	93456342	A	G	0.269182	0.339957	0.101285	0.000789535	PROMOTER	ENSBTAG00000039225	-0.000233525
11	11:93456956	rs208310400	93456956	C	T	0.269182	0.339957	0.101285	0.000789535	PROMOTER	ENSBTAG00000039225	-0.000277509
11	11:93456369	rs109285629	93456369	T	G	0.269182	0.339957	0.101285	0.000789535	PROMOTER	ENSBTAG00000039225	-0.000308232
11	11:93456902	rs211519635	93456902	C	T	0.269182	0.339957	0.101285	0.000789535	PROMOTER	ENSBTAG00000039225	-0.000318424
11	11:93456741	rs211326443	93456741	C	T	0.269182	0.339957	0.101285	0.000789535	PROMOTER	ENSBTAG00000039225	-0.00033497
11	11:93456053	rs207926998	93456053	T	C	0.269182	0.339957	0.101285	0.000789535	PROMOTER	ENSBTAG00000039225	-0.000463048
11	11:93456672	rs209317719	93456672	C	T	0.269182	0.339957	0.101285	0.000789535	PROMOTER	ENSBTAG00000039225	-0.000464326
11	11:93456598	rs209270376	93456598	A	G	0.269182	0.339957	0.101285	0.000789535	PROMOTER	ENSBTAG00000039225	-0.00047929
11	11:93456878	rs209566499	93456878	G	A	0.269182	0.339957	0.101285	0.000789535	PROMOTER	ENSBTAG00000039225	-0.000491901
11	11:93456597	rs207647463	93456597	C	T	0.269182	0.339957	0.101285	0.000789535	PROMOTER	ENSBTAG00000039225	-0.000514445
11	11:93456461	rs210394296	93456461	C	T	0.269182	0.339957	0.101285	0.000789535	PROMOTER	ENSBTAG00000039225	-0.00055973
11	11:93456293	rs436823566	93456293	T	C	0.269182	0.339957	0.101285	0.000789535	PROMOTER	ENSBTAG00000039225	-0.000566162
11	11:93456173	rs209063763	93456173	G	A	0.269182	0.339957	0.101285	0.000789535	PROMOTER	ENSBTAG00000039225	-0.000669331
11	11:93456549	rs109211831	93456549	A	G	0.269182	0.339957	0.101285	0.000789535	PROMOTER	ENSBTAG00000039225	-0.000714093
11	11:93455205	rs109705427	93455205	G	A	0.269182	0.339957	0.101285	0.000789535	PROMOTER	ENSBTAG00000039225	-0.00074085
11	11:93456772	rs208149180	93456772	A	G	0.269182	0.339957	0.101285	0.000789535	PROMOTER	ENSBTAG00000039225	-0.00112243
18	18:46412741		46412741	A	G	0.0256022	0.906785	0.270415	0.000798533	PROMOTER	ENSBTAG00000008777	-0.000623203
18	18:46412765		46412765	A	G	0.0256022	0.906785	0.270415	0.000798533	PROMOTER	ENSBTAG00000008777	-0.00130992
18	18:46411934		46411934	G	T	0.0256022	0.906785	0.270415	0.000798533	PROMOTER	ENSBTAG00000008777	-0.00143315
18	18:46412621		46412621	G	A	0.0256022	0.906785	0.270415	0.000798533	PROMOTER	ENSBTAG00000008777	-0.00162992
19	19:50791728	rs41637944	50791728	C	T	0.470569	0.288582	0.0860688	0.000799628	PROMOTER	HEXDC	-0.00106921
22	22:58700699	rs208659779	58700699	G	C	0.466183	0.283229	0.0844948	0.000802217	PROMOTER	XPC	-0.000568171
12	12:25228273	rs381226194	25228273	G	A	0.266071	-0.322955	0.0963577	0.000803382	PROMOTER	ENSBTAG00000018955	0.00119959
23	23:49982086	rs443034740	49982086	T	G	0.191418	0.35935	0.107305	0.000811407	PROMOTER	PRPF4B	-0.000208481
1	1:81099060		81099060	C	G	0.151699	0.416522	0.124377	0.000811443	NON_SYNONYMOUS	KNG1	-0.000194984
19	19:5312016	rs108979676	5312016	G	A	0.425028	0.2923	0.0872917	0.000812385	PROMOTER	ENSBTAG00000016078	-2.77416e-05
19	19:5315994	rs109899880	5315994	A	G	0.425028	0.2923	0.0872917	0.000812385	PROMOTER	ENSBTAG00000016078	-0.000432746
9	9:43405956	rs384276413	43405956	C	T	0.199553	-0.350232	0.104654	0.000818188	PROMOTER	BEND3	0.0018498
4	4:65987878	rs136193535	65987878	G	A	0.393524	-0.300668	0.0899864	0.000833999	PROMOTER	FAM188B	0.00164256
4	4:65986173	rs385524077	65986173	G	T	0.393524	-0.300668	0.0899864	0.000833999	PROMOTER	FAM188B	0.00124853
4	4:65986925	rs136944116	65986925	A	T	0.393524	-0.300668	0.0899864	0.000833999	PROMOTER	FAM188B	0.00111587
4	4:65986957	rs133899266	65986957	T	A	0.393524	-0.300668	0.0899864	0.000833999	PROMOTER	FAM188B	0.0010648
4	4:65986767	rs136213430	65986767	A	C	0.393524	-0.300668	0.0899864	0.000833999	PROMOTER	FAM188B	0.00103559
4	4:65977970	rs110472396	65977970	T	A	0.393524	-0.300668	0.0899864	0.000833999	NON_SYNONYMOUS	FAM188B	0.000988853
4	4:65988056	rs110117889	65988056	C	T	0.393524	-0.300668	0.0899864	0.000833999	PROMOTER	FAM188B	0.000985707
4	4:65987188	rs135023456	65987188	A	T	0.393524	-0.300668	0.0899864	0.000833999	PROMOTER	FAM188B	0.000935966
4	4:65986840	rs133450235	65986840	C	T	0.393524	-0.300668	0.0899864	0.000833999	PROMOTER	FAM188B	0.000924402
4	4:65988262	rs110071303	65988262	G	A	0.393524	-0.300668	0.0899864	0.000833999	PROMOTER	FAM188B	0.000814544
4	4:65987906	rs132932644	65987906	C	G	0.393524	-0.300668	0.0899864	0.000833999	PROMOTER	FAM188B	0.000781762
4	4:65988217	rs110651315	65988217	C	T	0.393524	-0.300668	0.0899864	0.000833999	PROMOTER	FAM188B	0.000756663
4	4:65988864	rs380388690	65988864	C	T	0.393524	-0.300668	0.0899864	0.000833999	PROMOTER	FAM188B	0.000730078
4	4:65988962	rs133517883	65988962	A	G	0.393524	-0.300668	0.0899864	0.000833999	PROMOTER	FAM188B	0.000671588
4	4:65988635	rs136775548	65988635	A	G	0.393524	-0.300668	0.0899864	0.000833999	PROMOTER	FAM188B	0.000595456
4	4:65989057	rs134443229	65989057	T	C	0.393524	-0.300668	0.0899864	0.000833999	PROMOTER	FAM188B	0.000587151
4	4:65986942	rs134606416	65986942	T	G	0.393524	-0.300668	0.0899864	0.000833999	PROMOTER	FAM188B	0.000535801
4	4:65988656	rs110678884	65988656	T	A	0.393524	-0.300668	0.0899864	0.000833999	PROMOTER	FAM188B	0.000523939
4	4:65988786	rs134768118	65988786	A	G	0.393524	-0.300668	0.0899864	0.000833999	PROMOTER	FAM188B	0.000503342
4	4:65988109	rs110294218	65988109	T	C	0.393524	-0.300668	0.0899864	0.000833999	PROMOTER	FAM188B	0.000494946
4	4:65988528	rs109399570	65988528	T	C	0.393524	-0.300668	0.0899864	0.000833999	PROMOTER	FAM188B	0.000485842
4	4:65986872	rs137361271	65986872	A	G	0.393524	-0.300668	0.0899864	0.000833999	PROMOTER	FAM188B	0.000449238
4	4:65986908	rs136012962	65986908	G	A	0.393524	-0.300668	0.0899864	0.000833999	PROMOTER	FAM188B	0.000429171
4	4:65987927	rs134915901	65987927	G	A	0.393524	-0.300668	0.0899864	0.000833999	PROMOTER	FAM188B	0.000345563
4	4:65988370	rs109033450	65988370	T	C	0.393524	-0.300668	0.0899864	0.000833999	PROMOTER	FAM188B	0.000342874
4	4:65987805	rs137054372	65987805	C	T	0.393524	-0.300668	0.0899864	0.000833999	PROMOTER	FAM188B	0.000334301
4	4:65987411	rs133852598	65987411	G	A	0.393524	-0.300668	0.0899864	0.000833999	PROMOTER	FAM188B	0.000319972
4	4:65986951	rs135994950	65986951	A	G	0.393524	-0.300668	0.0899864	0.000833999	PROMOTER	FAM188B	0.000137107
22	22:54100593		54100593	G	C	0.137662	0.422771	0.126608	0.000840199	PROMOTER	LZTFL1	-0.00147748
2	2:107708680	rs136775583	107708680	C	T	0.343276	0.308963	0.0925503	0.000842833	PROMOTER	CFAP65	-0.000362025
2	2:107708480	rs135016306	107708480	A	G	0.343276	0.308963	0.0925503	0.000842833	PROMOTER	CFAP65	-0.000586407
17	17:17464287	rs210780207	17464287	A	G	0.488515	-0.283398	0.084904	0.000844264	PROMOTER	UCP1	0.000376848
4	4:65988000	rs109303307	65988000	A	G	0.336019	-0.304325	0.0912049	0.000847747	PROMOTER	FAM188B	0.000323428
5	5:111127338	rs137119662	111127338	G	A	0.283857	0.316645	0.0949888	0.000857606	PROMOTER	CBX7	-0.00184116
12	12:25227951	rs380609599	25227951	T	G	0.271335	-0.318558	0.0955634	0.000857704	PROMOTER	ENSBTAG00000018955	0.00167524
12	12:25231354	rs207808185	25231354	G	A	0.271335	-0.318558	0.0955634	0.000857704	PROMOTER	ENSBTAG00000018955	0.00166823
12	12:25231282	rs210259329	25231282	G	A	0.271335	-0.318558	0.0955634	0.000857704	PROMOTER	ENSBTAG00000018955	0.00163958
12	12:25231019	rs211591660	25231019	C	T	0.271335	-0.318558	0.0955634	0.000857704	PROMOTER	ENSBTAG00000018955	0.00162156
12	12:25228833	rs379605750	25228833	G	A	0.271335	-0.318558	0.0955634	0.000857704	PROMOTER	ENSBTAG00000018955	0.00115506
12	12:25230270	rs209243678	25230270	C	T	0.271335	-0.318558	0.0955634	0.000857704	PROMOTER	ENSBTAG00000018955	0.000975663
12	12:25229298	rs384988356	25229298	A	G	0.271335	-0.318558	0.0955634	0.000857704	PROMOTER	SPG20	0.000872847
12	12:25230793	rs209817003	25230793	T	C	0.271335	-0.318558	0.0955634	0.000857704	PROMOTER	ENSBTAG00000018955	0.000867195
12	12:25228478	rs381406935	25228478	G	A	0.271335	-0.318558	0.0955634	0.000857704	PROMOTER	ENSBTAG00000018955	0.00055094
25	25:1747813	rs136951341	1747813	T	C	0.1446	0.404239	0.121306	0.000861054	PROMOTER	BRICD5	-0.00141587
12	12:87916441	rs42353186	87916441	C	G	0.305711	-0.304515	0.0914075	0.000864104	PROMOTER	MYO16	0.000619834
12	12:87916978	rs42353193	87916978	T	C	0.305711	-0.304515	0.0914075	0.000864104	PROMOTER	MYO16	0.000556934
12	12:87917280	rs42353201	87917280	A	G	0.305711	-0.304515	0.0914075	0.000864104	PROMOTER	MYO16	0.000544294
12	12:87917321	rs42353202	87917321	A	C	0.305711	-0.304515	0.0914075	0.000864104	PROMOTER	MYO16	0.000499427
12	12:87917360	rs42353203	87917360	T	G	0.305711	-0.304515	0.0914075	0.000864104	PROMOTER	MYO16	0.000486163
12	12:87917169	rs42353198	87917169	G	A	0.305711	-0.304515	0.0914075	0.000864104	PROMOTER	MYO16	0.000327132
12	12:87917578	rs42353208	87917578	G	A	0.305711	-0.304515	0.0914075	0.000864104	PROMOTER	MYO16	0.000325297
12	12:87917041	rs42353195	87917041	A	G	0.305711	-0.304515	0.0914075	0.000864104	PROMOTER	MYO16	0.000308805
12	12:87916585	rs42353187	87916585	C	T	0.305711	-0.304515	0.0914075	0.000864104	PROMOTER	MYO16	0.000285894
12	12:87916951	rs42353192	87916951	T	C	0.305711	-0.304515	0.0914075	0.000864104	PROMOTER	MYO16	0.000275373
12	12:87916607	rs42353188	87916607	G	A	0.305711	-0.304515	0.0914075	0.000864104	PROMOTER	MYO16	0.000230501
12	12:87917212	rs42353200	87917212	G	A	0.305711	-0.304515	0.0914075	0.000864104	PROMOTER	MYO16	0.000192379
12	12:87917204	rs42353199	87917204	T	C	0.305711	-0.304515	0.0914075	0.000864104	PROMOTER	MYO16	3.89277e-05
22	22:56537176	rs456881775	56537176	G	A	0.0869357	0.519582	0.155994	0.00086604	PROMOTER	TRH	-0.000453435
2	2:107838535	rs385335548	107838535	G	A	0.0821503	0.512732	0.154109	0.000877624	PROMOTER	NHEJ1	-0.000344898
2	2:107836487	rs383795443	107836487	A	G	0.0821503	0.512732	0.154109	0.000877624	NON_SYNONYMOUS	SLC23A3	-0.000533503
2	2:107838340	rs43318524	107838340	T	C	0.0821503	0.512732	0.154109	0.000877624	PROMOTER	NHEJ1	-0.000593208
2	2:107835747	rs385991759	107835747	A	G	0.0821503	0.512732	0.154109	0.000877624	PROMOTER	NHEJ1	-0.000601378
2	2:107835130	rs43318520	107835130	A	G	0.0821503	0.512732	0.154109	0.000877624	PROMOTER	NHEJ1	-0.000717319
2	2:107844405	rs384745832	107844405	A	G	0.0821503	0.512732	0.154109	0.000877624	PROMOTER	CNPPD1	-0.00133902
2	2:107836997	rs43318523	107836997	T	C	0.0821503	0.512732	0.154109	0.000877624	PROMOTER	NHEJ1	-0.00139513
2	2:107837811	rs383799586	107837811	G	A	0.0821503	0.512732	0.154109	0.000877624	PROMOTER	NHEJ1	-0.00148846
2	2:107845023	rs385895396	107845023	A	G	0.0821503	0.512732	0.154109	0.000877624	PROMOTER	CNPPD1	-0.00160421
2	2:107837431	rs378245667	107837431	T	C	0.0821503	0.512732	0.154109	0.000877624	PROMOTER	NHEJ1	-0.00172987
4	4:114856311		114856311	G	C	0.0240868	0.822563	0.247239	0.000877901	PROMOTER	RHEB	-0.000361129
2	2:129593665	rs380102735	129593665	A	G	0.365848	0.28849	0.086747	0.000882142	PROMOTER	CNR2	-0.000858396
22	22:41695780	rs109463943	41695780	G	A	0.49019	0.279214	0.0839726	0.000883984	PROMOTER	ENSBTAG00000044432	-0.000264195
4	4:65984964	rs385636879	65984964	A	G	0.394162	-0.298746	0.0898649	0.0008861	PROMOTER	FAM188B	0.00121195
4	4:65985169	rs133891372	65985169	G	A	0.394162	-0.298746	0.0898649	0.0008861	PROMOTER	FAM188B	0.00113671
4	4:65984205	rs137572743	65984205	C	T	0.394162	-0.298746	0.0898649	0.0008861	PROMOTER	FAM188B	0.0010767
4	4:65985959	rs134305752	65985959	T	C	0.394162	-0.298746	0.0898649	0.0008861	PROMOTER	FAM188B	0.00100572
4	4:65984649	rs110014520	65984649	G	A	0.394162	-0.298746	0.0898649	0.0008861	PROMOTER	FAM188B	0.000997631
4	4:65984795	rs134229175	65984795	A	C	0.394162	-0.298746	0.0898649	0.0008861	PROMOTER	FAM188B	0.000893709
4	4:65985088	rs134920142	65985088	T	C	0.394162	-0.298746	0.0898649	0.0008861	PROMOTER	FAM188B	0.000855341
4	4:65985611	rs135587246	65985611	C	T	0.394162	-0.298746	0.0898649	0.0008861	PROMOTER	FAM188B	0.000820762
4	4:65985270	rs137509113	65985270	G	A	0.394162	-0.298746	0.0898649	0.0008861	PROMOTER	FAM188B	0.000767266
4	4:65984363	rs136407079	65984363	T	C	0.394162	-0.298746	0.0898649	0.0008861	PROMOTER	FAM188B	0.000664769
4	4:65984510	rs133415957	65984510	C	G	0.394162	-0.298746	0.0898649	0.0008861	PROMOTER	FAM188B	0.000651425
4	4:65984970	rs380896044	65984970	C	A	0.394162	-0.298746	0.0898649	0.0008861	PROMOTER	FAM188B	0.000645099
4	4:65985303	rs132727649	65985303	G	A	0.394162	-0.298746	0.0898649	0.0008861	PROMOTER	FAM188B	0.000624533
4	4:65985517	rs42531897	65985517	G	A	0.394162	-0.298746	0.0898649	0.0008861	PROMOTER	FAM188B	0.000568505
4	4:65985637	rs136610109	65985637	G	A	0.394162	-0.298746	0.0898649	0.0008861	PROMOTER	FAM188B	0.000510439
4	4:65985116	rs378098163	65985116	T	C	0.394162	-0.298746	0.0898649	0.0008861	PROMOTER	FAM188B	0.000417601
4	4:65984274	rs137359361	65984274	T	C	0.394162	-0.298746	0.0898649	0.0008861	PROMOTER	FAM188B	0.000394373
4	4:65985414	rs132874031	65985414	G	A	0.394162	-0.298746	0.0898649	0.0008861	PROMOTER	FAM188B	0.000313022
19	19:5340073		5340073	A	G	0.220769	-0.341253	0.102718	0.000893025	NON_SYNONYMOUS	ENSBTAG00000016078	0.000316886
25	25:1736719	rs209797644	1736719	G	C	0.138938	0.409265	0.123211	0.000894797	PROMOTER	MLST8	-0.000205823
13	13:58585933		58585933	G	A	0.0239273	1.02734	0.309565	0.000904488	PROMOTER	RAB22A	-0.00132773
13	13:58587810	rs208194453	58587810	G	A	0.0239273	1.02734	0.309565	0.000904488	PROMOTER	RAB22A	-0.00138649
13	13:58262578		58262578	G	C	0.0239273	1.02734	0.309565	0.000904488	PROMOTER	ENSBTAG00000003872	-0.00226864
13	13:58224458		58224458	T	C	0.0239273	1.02734	0.309565	0.000904488	PROMOTER	NPEPL1	-0.0029765
13	13:58223713		58223713	C	G	0.0239273	1.02734	0.309565	0.000904488	PROMOTER	NPEPL1	-0.00326334
13	13:58587244	rs383739143	58587244	T	C	0.0239273	1.02734	0.309565	0.000904488	PROMOTER	RAB22A	-0.00347958
13	13:58223162	rs136325860	58223162	G	A	0.0239273	1.02734	0.309565	0.000904488	PROMOTER	NPEPL1	-0.00352796
22	22:54103544		54103544	T	C	0.137741	0.41995	0.126589	0.000908505	PROMOTER	LZTFL1	-0.000652214
22	22:54104296		54104296	G	T	0.13806	0.41858	0.126274	0.000916916	PROMOTER	LZTFL1	-0.00102625
8	8:51340856	rs382883358	51340856	G	C	0.11509	0.44305	0.133705	0.000920926	PROMOTER	C9orf40	-0.00148385
4	4:107969268	rs380660629	107969268	T	A	0.100893	-0.477913	0.144305	0.000926937	PROMOTER	ENSBTAG00000047188	0.000243663
4	4:107969270	rs385242350	107969270	A	G	0.100893	-0.477913	0.144305	0.000926937	PROMOTER	ENSBTAG00000047188	0.000108246
10	10:65655906	rs136434265	65655906	C	G	0.323178	-0.305743	0.0923685	0.000932832	NON_SYNONYMOUS	ENSBTAG00000038327	0.00116799
10	10:65655395	rs134287035	65655395	G	A	0.323178	-0.305743	0.0923685	0.000932832	PROMOTER	ENSBTAG00000038327	0.000823874
25	25:1745566	rs109282791	1745566	A	G	0.14811	0.397983	0.12026	0.000935131	PROMOTER	BRICD5	-0.000218893
25	25:1748185	rs109284568	1748185	G	A	0.14811	0.397983	0.12026	0.000935131	PROMOTER	BRICD5	-0.000646747
25	25:1738075	rs109859789	1738075	G	C	0.14811	0.397983	0.12026	0.000935131	PROMOTER	MLST8	-0.000678604
25	25:1738038	rs109774341	1738038	T	C	0.14811	0.397983	0.12026	0.000935131	PROMOTER	MLST8	-0.000807498
25	25:1759768	rs136442809	1759768	T	C	0.14811	0.397983	0.12026	0.000935131	PROMOTER	DNASE1L2	-0.000839326
25	25:1741669	rs110816531	1741669	A	G	0.14811	0.397983	0.12026	0.000935131	NON_SYNONYMOUS	MLST8	-0.000875655
25	25:1745567	rs110172747	1745567	A	G	0.14811	0.397983	0.12026	0.000935131	PROMOTER	BRICD5	-0.000908414
25	25:1745123	rs110572990	1745123	A	C	0.14811	0.397983	0.12026	0.000935131	PROMOTER	BRICD5	-0.00103831
25	25:1734722	rs109812991	1734722	A	G	0.144361	0.401668	0.121375	0.00093529	PROMOTER	MLST8	-0.000720516
25	25:1736977	rs110807664	1736977	A	G	0.144361	0.401668	0.121375	0.00093529	PROMOTER	MLST8	-0.000859312
11	11:19815637	rs43673636	19815637	G	T	0.257298	-0.31863	0.0963076	0.000938097	PROMOTER	QPCT	0.00119221
20	20:25960404	rs379422563	25960404	G	T	0.17443	0.369751	0.111835	0.000945627	PROMOTER	MOCS2	-0.000619313
5	5:45328608	rs467934278	45328608	T	C	0.0220131	-0.989079	0.299238	0.000948652	PROMOTER	NUP107	0.000511121
5	5:45326941	rs436641614	45326941	C	A	0.0220131	-0.989079	0.299238	0.000948652	PROMOTER	NUP107	0.000467055
5	5:45325713	rs446419749	45325713	G	A	0.0220131	-0.989079	0.299238	0.000948652	PROMOTER	NUP107	0.000403619
5	5:45327456	rs452500273	45327456	G	A	0.0220131	-0.989079	0.299238	0.000948652	PROMOTER	NUP107	0.000399069
5	5:45326260	rs437378156	45326260	G	A	0.0220131	-0.989079	0.299238	0.000948652	PROMOTER	NUP107	0.000385884
5	5:45328621	rs436731630	45328621	T	C	0.0220131	-0.989079	0.299238	0.000948652	PROMOTER	NUP107	0.000292187
1	1:147400806		147400806	C	T	0.0265593	-0.887364	0.26847	0.000948859	PROMOTER	COL6A1	0.00164451
20	20:25961347	rs451044537	25961347	C	T	0.174509	0.369301	0.111804	0.000956168	PROMOTER	MOCS2	-0.00110715
5	5:57016278	rs109769865	57016278	T	C	0.0978625	-0.476048	0.144212	0.000963323	NON_SYNONYMOUS	HSD17B6	0.000505454
14	14:66469564	rs379357731	66469564	C	T	0.193811	-0.361658	0.109614	0.000969024	PROMOTER	RGS22	0.000374792
2	2:130779701	rs211676909	130779701	C	T	0.0493699	0.740936	0.224607	0.000970942	PROMOTER	C1QB	-0.000536417
2	2:130779617	rs209700242	130779617	G	A	0.0493699	0.740936	0.224607	0.000970942	PROMOTER	C1QB	-0.000813705
20	20:10149460	rs209350704	10149460	G	T	0.0330994	0.900691	0.27304	0.000971146	PROMOTER	ENSBTAG00000027983	-0.000251622
20	20:10150831	rs472650831	10150831	G	A	0.0330994	0.900691	0.27304	0.000971146	PROMOTER	ENSBTAG00000027983	-0.000327127
20	20:10149256		10149256	G	T	0.0330994	0.900691	0.27304	0.000971146	PROMOTER	ENSBTAG00000027983	-0.000368811
20	20:10148795		10148795	G	A	0.0330994	0.900691	0.27304	0.000971146	PROMOTER	ENSBTAG00000027983	-0.000476778
20	20:10149094	rs468171755	10149094	T	C	0.0330994	0.900691	0.27304	0.000971146	PROMOTER	ENSBTAG00000027983	-0.000560383
20	20:10153474		10153474	A	G	0.0330994	0.900691	0.27304	0.000971146	PROMOTER	ENSBTAG00000027983	-0.000593055
20	20:10149956	rs211355498	10149956	T	G	0.0330994	0.900691	0.27304	0.000971146	PROMOTER	ENSBTAG00000027983	-0.000627626
20	20:10149367		10149367	A	G	0.0330994	0.900691	0.27304	0.000971146	PROMOTER	ENSBTAG00000027983	-0.000720509
20	20:10148636	rs458198266	10148636	T	G	0.0330994	0.900691	0.27304	0.000971146	PROMOTER	ENSBTAG00000027983	-0.000965161
20	20:10153618	rs480452015	10153618	C	T	0.0330994	0.900691	0.27304	0.000971146	PROMOTER	ENSBTAG00000027983	-0.00127489
21	21:23669789	rs136466463	23669789	A	G	0.484288	-0.282514	0.0856523	0.000972434	PROMOTER	HOMER2	0.000491305
19	19:9710478	rs133683811	9710478	A	G	0.415936	-0.290477	0.0880715	0.000973088	PROMOTER	2020-09-04	0.000432387
4	4:107936532	rs381095330	107936532	T	G	0.429973	0.294924	0.0894643	0.000978782	PROMOTER	ENSBTAG00000046020	-0.000492007
4	4:116237139	rs109827538	116237139	G	T	0.0974637	0.454776	0.137991	0.000981808	PROMOTER	ENSBTAG00000009002	-0.000325756
25	25:2814498	rs109440264	2814498	C	T	0.24996	0.362445	0.110012	0.000985594	PROMOTER	OR2C1	-0.000180383
11	11:93457794	rs109739406	93457794	T	C	0.268304	0.333921	0.101368	0.000987145	PROMOTER	ENSBTAG00000039225	0.000145596
11	11:93458490	rs137065759	93458490	G	A	0.268304	0.333921	0.101368	0.000987145	PROMOTER	ENSBTAG00000039225	4.94102e-05
11	11:93457596	rs137059927	93457596	A	C	0.268304	0.333921	0.101368	0.000987145	PROMOTER	ENSBTAG00000039225	-5.68084e-05
11	11:93459867	rs43163261	93459867	T	C	0.268304	0.333921	0.101368	0.000987145	PROMOTER	ENSBTAG00000039225	-5.76899e-05
11	11:93458274	rs136342289	93458274	A	G	0.268304	0.333921	0.101368	0.000987145	PROMOTER	ENSBTAG00000039225	-6.91951e-05
11	11:93459834	rs43163260	93459834	C	A	0.268304	0.333921	0.101368	0.000987145	PROMOTER	ENSBTAG00000039225	-6.92674e-05
11	11:93460245	rs43163267	93460245	C	T	0.268304	0.333921	0.101368	0.000987145	NON_SYNONYMOUS	ENSBTAG00000039225	-0.00013755
11	11:93458291	rs209535990	93458291	T	C	0.268304	0.333921	0.101368	0.000987145	PROMOTER	ENSBTAG00000039225	-0.000165079
11	11:93459343	rs133967606	93459343	A	C	0.268304	0.333921	0.101368	0.000987145	PROMOTER	ENSBTAG00000039225	-0.000174846
11	11:93459070	rs43163247	93459070	T	C	0.268304	0.333921	0.101368	0.000987145	PROMOTER	ENSBTAG00000039225	-0.000202168
11	11:93460052	rs43163265	93460052	C	G	0.268304	0.333921	0.101368	0.000987145	NON_SYNONYMOUS	ENSBTAG00000039225	-0.000204101
11	11:93459495	rs43163256	93459495	T	C	0.268304	0.333921	0.101368	0.000987145	PROMOTER	ENSBTAG00000039225	-0.000231708
11	11:93458899	rs43163244	93458899	T	C	0.268304	0.333921	0.101368	0.000987145	PROMOTER	ENSBTAG00000039225	-0.000297634
11	11:93456957	rs209650350	93456957	A	G	0.268304	0.333921	0.101368	0.000987145	PROMOTER	ENSBTAG00000039225	-0.000298764
11	11:93457831		93457831	A	C	0.268304	0.333921	0.101368	0.000987145	PROMOTER	ENSBTAG00000039225	-0.000307013
11	11:93459564	rs43163258	93459564	G	A	0.268304	0.333921	0.101368	0.000987145	PROMOTER	ENSBTAG00000039225	-0.000322248
11	11:93460740	rs43163272	93460740	T	C	0.268304	0.333921	0.101368	0.000987145	NON_SYNONYMOUS	ENSBTAG00000039225	-0.000327407
11	11:93457126	rs136157462	93457126	C	T	0.268304	0.333921	0.101368	0.000987145	PROMOTER	ENSBTAG00000039225	-0.000329139
11	11:93458325	rs210918269	93458325	G	C	0.268304	0.333921	0.101368	0.000987145	PROMOTER	ENSBTAG00000039225	-0.000364341
11	11:93458482	rs109867954	93458482	G	C	0.268304	0.333921	0.101368	0.000987145	PROMOTER	ENSBTAG00000039225	-0.000368339
11	11:93460541	rs210276041	93460541	G	A	0.268304	0.333921	0.101368	0.000987145	NON_SYNONYMOUS	ENSBTAG00000039225	-0.000387659
11	11:93457481	rs111012512	93457481	T	G	0.268304	0.333921	0.101368	0.000987145	PROMOTER	ENSBTAG00000039225	-0.000416398
11	11:93457000	rs210379506	93457000	C	T	0.268304	0.333921	0.101368	0.000987145	PROMOTER	ENSBTAG00000039225	-0.000441444
11	11:93459300	rs43163253	93459300	C	T	0.268304	0.333921	0.101368	0.000987145	PROMOTER	ENSBTAG00000039225	-0.000455344
11	11:93458762	rs43163241	93458762	A	C	0.268304	0.333921	0.101368	0.000987145	PROMOTER	ENSBTAG00000039225	-0.000455673
11	11:93458342	rs208044927	93458342	T	C	0.268304	0.333921	0.101368	0.000987145	PROMOTER	ENSBTAG00000039225	-0.000458613
11	11:93458260	rs208126913	93458260	C	T	0.268304	0.333921	0.101368	0.000987145	PROMOTER	ENSBTAG00000039225	-0.000462858
11	11:93459178	rs43163252	93459178	G	A	0.268304	0.333921	0.101368	0.000987145	PROMOTER	ENSBTAG00000039225	-0.000481065
11	11:93458720	rs43163240	93458720	C	T	0.268304	0.333921	0.101368	0.000987145	PROMOTER	ENSBTAG00000039225	-0.000497153
11	11:93457213	rs108971207	93457213	T	C	0.268304	0.333921	0.101368	0.000987145	PROMOTER	ENSBTAG00000039225	-0.000510652
11	11:93459577	rs43163259	93459577	G	A	0.268304	0.333921	0.101368	0.000987145	PROMOTER	ENSBTAG00000039225	-0.00053395
11	11:93457050	rs110938564	93457050	C	T	0.268304	0.333921	0.101368	0.000987145	PROMOTER	ENSBTAG00000039225	-0.000538231
11	11:93459876	rs43163262	93459876	C	T	0.268304	0.333921	0.101368	0.000987145	PROMOTER	ENSBTAG00000039225	-0.00057016
11	11:93458788	rs43163242	93458788	C	T	0.268304	0.333921	0.101368	0.000987145	PROMOTER	ENSBTAG00000039225	-0.000575827
11	11:93458635	rs43163239	93458635	C	A	0.268304	0.333921	0.101368	0.000987145	PROMOTER	ENSBTAG00000039225	-0.000596852
11	11:93457842	rs208922403	93457842	G	A	0.268304	0.333921	0.101368	0.000987145	PROMOTER	ENSBTAG00000039225	-0.000597977
11	11:93459126	rs43163251	93459126	T	C	0.268304	0.333921	0.101368	0.000987145	PROMOTER	ENSBTAG00000039225	-0.000610201
11	11:93457209	rs133605814	93457209	G	A	0.268304	0.333921	0.101368	0.000987145	PROMOTER	ENSBTAG00000039225	-0.000611651
11	11:93457958	rs110343432	93457958	A	G	0.268304	0.333921	0.101368	0.000987145	PROMOTER	ENSBTAG00000039225	-0.000648463
11	11:93459412	rs43163255	93459412	C	A	0.268304	0.333921	0.101368	0.000987145	PROMOTER	ENSBTAG00000039225	-0.000649312
11	11:93459004	rs43163246	93459004	G	A	0.268304	0.333921	0.101368	0.000987145	PROMOTER	ENSBTAG00000039225	-0.000665814
11	11:93458611	rs43163237	93458611	G	A	0.268304	0.333921	0.101368	0.000987145	PROMOTER	ENSBTAG00000039225	-0.00066813
11	11:93458409	rs209591317	93458409	C	T	0.268304	0.333921	0.101368	0.000987145	PROMOTER	ENSBTAG00000039225	-0.000668434
11	11:93456984	rs208139289	93456984	A	G	0.268304	0.333921	0.101368	0.000987145	PROMOTER	ENSBTAG00000039225	-0.000676205
11	11:93458118	rs110177886	93458118	G	A	0.268304	0.333921	0.101368	0.000987145	PROMOTER	ENSBTAG00000039225	-0.000695448
11	11:93457556	rs208756333	93457556	A	C	0.268304	0.333921	0.101368	0.000987145	PROMOTER	ENSBTAG00000039225	-0.000745739
11	11:93458955	rs43163245	93458955	C	T	0.268304	0.333921	0.101368	0.000987145	PROMOTER	ENSBTAG00000039225	-0.000769303
11	11:93459125	rs43163250	93459125	T	C	0.268304	0.333921	0.101368	0.000987145	PROMOTER	ENSBTAG00000039225	-0.00082052
25	25:2812298	rs475836651	2812298	T	G	0.24988	0.362375	0.110028	0.000989606	PROMOTER	OR2C1	-7.74609e-05
25	25:2811221	rs110043754	2811221	T	C	0.24988	0.362375	0.110028	0.000989606	PROMOTER	OR2C1	-0.000111722
25	25:2813908	rs110323891	2813908	T	A	0.24988	0.362375	0.110028	0.000989606	PROMOTER	OR2C1	-0.000119452
25	25:2814364	rs110404743	2814364	T	C	0.24988	0.362375	0.110028	0.000989606	PROMOTER	OR2C1	-0.000144406
25	25:2813255	rs208233190	2813255	A	G	0.24988	0.362375	0.110028	0.000989606	PROMOTER	OR2C1	-0.000153882
25	25:2810603	rs211053377	2810603	G	A	0.24988	0.362375	0.110028	0.000989606	PROMOTER	OR2C1	-0.000157492
25	25:2814037	rs109964071	2814037	A	T	0.24988	0.362375	0.110028	0.000989606	PROMOTER	OR2C1	-0.000165003
25	25:2811977	rs209071376	2811977	T	G	0.24988	0.362375	0.110028	0.000989606	PROMOTER	OR2C1	-0.000266677
25	25:2812126	rs379686319	2812126	T	C	0.24988	0.362375	0.110028	0.000989606	PROMOTER	OR2C1	-0.000276141
25	25:2813325	rs108999571	2813325	A	G	0.24988	0.362375	0.110028	0.000989606	PROMOTER	OR2C1	-0.000285161
25	25:2813102	rs111032627	2813102	G	A	0.24988	0.362375	0.110028	0.000989606	PROMOTER	OR2C1	-0.000285175
25	25:2812830	rs109219680	2812830	T	G	0.24988	0.362375	0.110028	0.000989606	PROMOTER	OR2C1	-0.000321122
25	25:2810519	rs208404483	2810519	T	C	0.24988	0.362375	0.110028	0.000989606	PROMOTER	OR2C1	-0.000336989
25	25:2813249	rs211348572	2813249	T	A	0.24988	0.362375	0.110028	0.000989606	PROMOTER	OR2C1	-0.000377749
25	25:2814088	rs210932360	2814088	T	A	0.24988	0.362375	0.110028	0.000989606	PROMOTER	OR2C1	-0.000541083
25	25:2810492	rs211524440	2810492	A	G	0.24988	0.362375	0.110028	0.000989606	PROMOTER	OR2C1	-0.000550389
25	25:2813610	rs110661366	2813610	C	T	0.24988	0.362375	0.110028	0.000989606	PROMOTER	OR2C1	-0.000607618
25	25:2813363	rs110154485	2813363	A	G	0.24988	0.362375	0.110028	0.000989606	PROMOTER	OR2C1	-0.000643735
25	25:2810321	rs378333212	2810321	T	C	0.24988	0.362375	0.110028	0.000989606	PROMOTER	OR2C1	-0.000728537
25	25:2810706	rs110285581	2810706	T	C	0.24988	0.362375	0.110028	0.000989606	PROMOTER	OR2C1	-0.000789055
20	20:58946483	rs210914131	58946483	A	G	0.0754506	0.508168	0.154493	0.00100446	PROMOTER	TRIO	-0.00132654
23	23:10163694	rs136550463	10163694	C	T	0.43085	0.280311	0.0852253	0.00100522	PROMOTER	PNPLA1	-0.00147806
11	11:96512227	rs137745046	96512227	G	C	0.301882	0.297301	0.0903944	0.00100568	PROMOTER	MAPKAP1	-0.00105219
11	11:96512141	rs109573548	96512141	C	A	0.301882	0.297301	0.0903944	0.00100568	PROMOTER	MAPKAP1	-0.00108833
11	11:96511846	rs136858738	96511846	T	A	0.301882	0.297301	0.0903944	0.00100568	PROMOTER	MAPKAP1	-0.00195237
4	4:116236042	rs133010304	116236042	C	T	0.0971447	0.455354	0.138458	0.00100637	PROMOTER	ENSBTAG00000009002	-0.000853656
5	5:28887145	rs136824496	28887145	G	A	0.386665	-0.295801	0.0899745	0.00101042	PROMOTER	ENSBTAG00000032914	0.00284128
1	1:81166651		81166651	C	T	0.169405	0.386995	0.117724	0.00101151	PROMOTER	FETUB	-0.00171594
12	12:25229538	rs210125419	25229538	T	C	0.271016	-0.31403	0.0955531	0.00101462	PROMOTER	SPG20	0.00142125
12	12:25228174	rs383605929	25228174	A	G	0.271016	-0.31403	0.0955531	0.00101462	PROMOTER	ENSBTAG00000018955	0.00123354
12	12:25228449	rs377953543	25228449	A	G	0.271016	-0.31403	0.0955531	0.00101462	PROMOTER	ENSBTAG00000018955	0.00121851
12	12:25228807	rs208291769	25228807	C	T	0.271016	-0.31403	0.0955531	0.00101462	PROMOTER	ENSBTAG00000018955	0.00100443
4	4:107968285		107968285	A	G	0.100814	-0.47421	0.144357	0.00101985	PROMOTER	ENSBTAG00000047188	-2.49642e-05
11	11:93559923	rs136919495	93559923	G	A	0.26647	0.333464	0.101577	0.00102757	PROMOTER	ENSBTAG00000038726	-0.000309858
11	11:93560508	rs136335729	93560508	T	A	0.26647	0.333464	0.101577	0.00102757	PROMOTER	ENSBTAG00000038726	-0.000564687
9	9:49222393	rs134504838	49222393	G	A	0.325012	-0.295525	0.0900411	0.0010303	PROMOTER	GRIK2	0.0002458
17	17:64530542	rs137537291	64530542	C	T	0.437071	0.290038	0.0883797	0.00103175	PROMOTER	MAPKAPK5	-0.000730786
22	22:54103620		54103620	G	A	0.137901	0.414542	0.126495	0.00104867	PROMOTER	LZTFL1	-0.000216957
19	19:9712044	rs137708968	9712044	T	C	0.416175	-0.28827	0.0880309	0.00105795	PROMOTER	2020-09-04	0.000735001
2	2:134781642	rs43316742	134781642	A	G	0.472484	-0.271609	0.0829512	0.00105914	PROMOTER	KLHDC7A	0.000616921
19	19:27469973	rs209013266	27469973	C	G	0.0333387	0.793949	0.242775	0.0010743	PROMOTER	CLEC10A	-0.000503387
18	18:50073091	rs41885409	50073091	G	C	0.286968	-0.30632	0.0937239	0.00108185	PROMOTER	SPTBN4	0.00135716
24	24:2418185		2418185	A	G	0.0324613	0.771563	0.236124	0.00108458	PROMOTER	GALR1	-0.000440681
24	24:2418858	rs134291356	2418858	G	A	0.0324613	0.771563	0.236124	0.00108458	PROMOTER	GALR1	-0.000475663
24	24:2421951	rs133779328	2421951	G	A	0.0324613	0.771563	0.236124	0.00108458	PROMOTER	GALR1	-0.0005045
24	24:2418950	rs135502208	2418950	A	G	0.0324613	0.771563	0.236124	0.00108458	PROMOTER	GALR1	-0.000560357
24	24:2420760	rs137552730	2420760	C	T	0.0324613	0.771563	0.236124	0.00108458	PROMOTER	GALR1	-0.000760973
24	24:2419859	rs136849890	2419859	T	C	0.0324613	0.771563	0.236124	0.00108458	PROMOTER	GALR1	-0.000815601
24	24:2421489	rs136516133	2421489	A	G	0.0324613	0.771563	0.236124	0.00108458	PROMOTER	GALR1	-0.00110165
17	17:12655154		12655154	T	C	0.012841	1.35529	0.414916	0.00108919	PROMOTER	ENSBTAG00000045724	-0.00712001
4	4:107936700	rs109457493	107936700	A	G	0.248923	-0.333885	0.102263	0.00109483	NON_SYNONYMOUS	ENSBTAG00000046020	0.00138223
4	4:107935768	rs110314991	107935768	T	G	0.248923	-0.333885	0.102263	0.00109483	PROMOTER	ENSBTAG00000046020	0.00109757
4	4:107936904	rs381399007	107936904	C	T	0.248923	-0.333885	0.102263	0.00109483	NON_SYNONYMOUS	ENSBTAG00000046020	0.000842473
4	4:107936294	rs211586404	107936294	A	G	0.248923	-0.333885	0.102263	0.00109483	PROMOTER	ENSBTAG00000046020	0.000840618
4	4:107936457	rs110132409	107936457	C	T	0.248923	-0.333885	0.102263	0.00109483	PROMOTER	ENSBTAG00000046020	0.000662768
4	4:107936198	rs41603687	107936198	G	T	0.248923	-0.333885	0.102263	0.00109483	PROMOTER	ENSBTAG00000046020	0.000644055
4	4:107936326	rs210485134	107936326	T	C	0.248923	-0.333885	0.102263	0.00109483	PROMOTER	ENSBTAG00000046020	0.000643832
4	4:107936114	rs41603688	107936114	G	T	0.248923	-0.333885	0.102263	0.00109483	PROMOTER	ENSBTAG00000046020	0.000561343
4	4:107935778	rs109483839	107935778	A	G	0.248923	-0.333885	0.102263	0.00109483	PROMOTER	ENSBTAG00000046020	0.000434447
4	4:107936425	rs109459539	107936425	A	G	0.248923	-0.333885	0.102263	0.00109483	PROMOTER	ENSBTAG00000046020	0.000424133
4	4:107935472	rs378748084	107935472	A	G	0.248923	-0.333885	0.102263	0.00109483	PROMOTER	ENSBTAG00000046020	0.000381744
4	4:107936312	rs109536040	107936312	C	T	0.248923	-0.333885	0.102263	0.00109483	PROMOTER	ENSBTAG00000046020	0.000279474
18	18:50077139	rs109957354	50077139	C	T	0.366885	0.298648	0.0917072	0.00112778	PROMOTER	BLVRB	-0.000838078
14	14:78607324	rs379936784	78607324	G	T	0.165577	-0.362154	0.111217	0.00112885	PROMOTER	ENSBTAG00000032233	0.000876967
20	20:10202882	rs447820280	10202882	C	T	0.0349338	0.849639	0.261291	0.00114718	PROMOTER	OCLN	-0.000799198
23	23:4704457		4704457	A	G	0.0494497	0.623827	0.191849	0.00114737	PROMOTER	HMGCLL1	-0.00564971
11	11:86180507	rs207503360	86180507	C	T	0.489552	0.272919	0.0839504	0.0011502	PROMOTER	NTSR2	-0.00040157
6	6:27638852	rs110634256	27638852	A	C	0.29614	0.295273	0.0908703	0.00115653	PROMOTER	RAP1GDS1	-0.000574279
6	6:27638395	rs133069250	27638395	A	T	0.29614	0.295273	0.0908703	0.00115653	PROMOTER	RAP1GDS1	-0.0010166
4	4:96039906	rs134831301	96039906	C	A	0.300367	0.306028	0.0941934	0.00115837	PROMOTER	PODXL	-0.00204239
7	7:1273567	rs436882383	1273567	T	G	0.029271	0.761841	0.234746	0.00117291	PROMOTER	TBC1D9B	-0.0013241
16	16:19499790		19499790	A	G	0.12514	-0.424972	0.13095	0.00117332	PROMOTER	KCTD3	0.000525518
2	2:103566076		103566076	A	G	0.0242463	-0.874015	0.269509	0.00118284	NON_SYNONYMOUS	ABCA12	0.000520432
19	19:51380689	rs41920007	51380689	A	C	0.127851	0.412022	0.127055	0.00118332	PROMOTER	FASN	-0.000312919
25	25:14172168	rs109204934	14172168	T	C	0.0449833	-0.677718	0.209016	0.00118521	PROMOTER	KIAA0430	0.00024496
24	24:22024283	rs210310498	22024283	A	C	0.310656	0.285656	0.0881258	0.00118921	PROMOTER	ZNF24	-0.00215883
5	5:45328122	rs481122300	45328122	A	G	0.0219333	-0.972389	0.300029	0.00119119	PROMOTER	NUP107	0.000797258
5	5:45327979		45327979	C	T	0.0219333	-0.972389	0.300029	0.00119119	PROMOTER	NUP107	0.000454561
5	5:45401353	rs452824178	45401353	T	C	0.0219333	-0.972389	0.300029	0.00119119	PROMOTER	RAP1B	0.000365698
5	5:45289170	rs432541935	45289170	A	G	0.0219333	-0.972389	0.300029	0.00119119	PROMOTER	SNORA38	0.000621411
20	20:10204262	rs453484346	10204262	A	G	0.0346945	0.849751	0.262217	0.00119264	PROMOTER	OCLN	-6.87316e-05
20	20:10203717		10203717	A	G	0.0346945	0.849751	0.262217	0.00119264	PROMOTER	OCLN	-0.000204333
20	20:10204623		10204623	G	A	0.0346945	0.849751	0.262217	0.00119264	PROMOTER	OCLN	-0.00129217
23	23:11594694		11594694	C	G	0.0278354	0.870702	0.268727	0.00119486	PROMOTER	MDGA1	-0.00149929
4	4:83035903	rs210625278	83035903	T	G	0.379327	-0.271143	0.0837197	0.00120077	PROMOTER	AMPH	0.00087322
22	22:49755481	rs382199348	49755481	G	A	0.102249	0.49898	0.154134	0.00120662	NON_SYNONYMOUS	RAD54L2	-0.000930896
22	22:49785732	rs383587242	49785732	C	T	0.102249	0.49898	0.154134	0.00120662	PROMOTER	RAD54L2	-0.000934544
22	22:49786834	rs385563575	49786834	C	T	0.102249	0.49898	0.154134	0.00120662	PROMOTER	RAD54L2	-0.00117241
14	14:78388079	rs135642227	78388079	C	A	0.367922	-0.275538	0.0851846	0.00121811	PROMOTER	CNGB3	0.000664588
1	1:81166953		81166953	G	A	0.169325	0.38076	0.117749	0.0012221	PROMOTER	FETUB	-0.0026877
17	17:65553484	rs133737562	65553484	A	G	0.231456	-0.325723	0.100761	0.00122662	PROMOTER	ANKRD13A	0.00135453
19	19:51771406	rs385807910	51771406	A	G	0.0354123	-0.717209	0.222017	0.00123604	NON_SYNONYMOUS	TSPAN10	0.00101107
23	23:20413998	rs384380783	20413998	T	C	0.352289	0.303346	0.0939239	0.0012392	NON_SYNONYMOUS	TNFRSF21	-0.00627041
2	2:113894894	rs379174693	113894894	A	C	0.0434679	0.628928	0.194808	0.00124462	PROMOTER	DOCK10	-0.00412527
11	11:96512818	rs133618834	96512818	A	G	0.283139	0.294246	0.0912263	0.00125772	PROMOTER	MAPKAP1	-0.00169122
6	6:64749871	rs109345702	64749871	A	G	0.188467	-0.356937	0.110815	0.00127733	PROMOTER	ENSBTAG00000047798	0.000239702
2	2:128012909		128012909	A	G	0.0153932	1.08213	0.335981	0.00127836	PROMOTER	MAN1C1	-0.000240086
22	22:49787619	rs381280566	49787619	C	T	0.103047	0.495517	0.153853	0.00127873	PROMOTER	RAD54L2	-0.000306342
24	24:22023864	rs210739871	22023864	C	T	0.310416	0.283792	0.0881311	0.0012814	PROMOTER	ZNF24	-0.00114948
23	23:49933093		49933093	G	A	0.0931568	0.491542	0.152692	0.00128561	PROMOTER	C6orf201	-0.00100662
12	12:25227778		25227778	C	T	0.262961	-0.312281	0.0970558	0.00129295	PROMOTER	ENSBTAG00000018955	0.00180069
4	4:107935109	rs211430212	107935109	C	T	0.248764	-0.328926	0.102266	0.00129821	PROMOTER	ENSBTAG00000046020	0.00105649
4	4:107934970	rs136571865	107934970	A	G	0.248764	-0.328926	0.102266	0.00129821	PROMOTER	ENSBTAG00000046020	0.000763682
4	4:107934584	rs208796880	107934584	A	G	0.248764	-0.328926	0.102266	0.00129821	PROMOTER	ENSBTAG00000046020	0.000732167
4	4:107934740	rs380535595	107934740	C	T	0.248764	-0.328926	0.102266	0.00129821	PROMOTER	ENSBTAG00000046020	0.000629298
4	4:107934412	rs208801005	107934412	A	G	0.248764	-0.328926	0.102266	0.00129821	PROMOTER	ENSBTAG00000046020	0.000595393
4	4:107934117	rs209192574	107934117	G	T	0.248764	-0.328926	0.102266	0.00129821	PROMOTER	ENSBTAG00000046020	0.000549185
4	4:107934536	rs380392922	107934536	A	C	0.248764	-0.328926	0.102266	0.00129821	PROMOTER	ENSBTAG00000046020	0.000544442
4	4:107934241	rs210858626	107934241	A	G	0.248764	-0.328926	0.102266	0.00129821	PROMOTER	ENSBTAG00000046020	0.000536341
4	4:107934305	rs211626383	107934305	C	T	0.248764	-0.328926	0.102266	0.00129821	PROMOTER	ENSBTAG00000046020	0.000534645
4	4:107934529	rs207484381	107934529	G	T	0.248764	-0.328926	0.102266	0.00129821	PROMOTER	ENSBTAG00000046020	0.000375706
4	4:107934218	rs384189396	107934218	A	G	0.248764	-0.328926	0.102266	0.00129821	PROMOTER	ENSBTAG00000046020	0.000367829
4	4:107934453	rs210375128	107934453	A	T	0.248764	-0.328926	0.102266	0.00129821	PROMOTER	ENSBTAG00000046020	0.000240305
4	4:107935274	rs382626534	107935274	G	A	0.248764	-0.328926	0.102266	0.00129821	PROMOTER	ENSBTAG00000046020	0.000194698
4	4:107934703	rs209783861	107934703	A	T	0.248764	-0.328926	0.102266	0.00129821	PROMOTER	ENSBTAG00000046020	0.000194156
25	25:1781139	rs41255223	1781139	C	T	0.230579	0.337527	0.105202	0.00133485	PROMOTER	RNPS1	-0.000630791
23	23:10241851	rs208452909	10241851	C	T	0.4145	-0.293954	0.0916502	0.00133964	PROMOTER	C6orf222	0.000412475
19	19:9699791	rs135460232	9699791	A	G	0.410991	-0.283683	0.0885599	0.00135865	PROMOTER	MTMR4	0.0012334
19	19:9699077	rs135275932	9699077	T	C	0.410991	-0.283683	0.0885599	0.00135865	PROMOTER	MTMR4	0.000776451
19	19:9700087	rs133340918	9700087	C	T	0.410991	-0.283683	0.0885599	0.00135865	PROMOTER	MTMR4	0.000405971
8	8:42144366		42144366	T	C	0.107114	-0.450035	0.140517	0.00136142	PROMOTER	VLDLR	0.0019562
8	8:42143206		42143206	C	T	0.107114	-0.450035	0.140517	0.00136142	PROMOTER	VLDLR	0.00142469
19	19:5267188		5267188	T	C	0.221806	-0.328114	0.102494	0.00136807	NON_SYNONYMOUS	TOM1L1	0.000615043
5	5:1277906	rs378787849	1277906	G	C	0.142606	0.373261	0.116636	0.00137326	PROMOTER	ZFC3H1	-0.000723411
5	5:1278252	rs451312300	1278252	G	A	0.142606	0.373261	0.116636	0.00137326	PROMOTER	THAP2	-0.00102917
23	23:10242638	rs211399111	10242638	A	G	0.419844	-0.291669	0.0911701	0.00137824	PROMOTER	C6orf222	0.000594482
2	2:30637920		30637920	A	T	0.160392	-0.378213	0.118245	0.00138114	PROMOTER	GALNT3	0.000488569
2	2:105400636	rs109983759	105400636	C	T	0.192136	0.335534	0.104932	0.00138568	PROMOTER	IGFBP5	-0.00103453
19	19:57173803	rs207828475	57173803	T	C	0.0923592	0.469503	0.146835	0.00138633	NON_SYNONYMOUS	FDXR	-0.00229372
21	21:12869056	rs132638244	12869056	C	T	0.290636	0.295681	0.0924746	0.00138661	PROMOTER	U4	-0.000635816
17	17:12701348		12701348	C	G	0.0130005	1.31675	0.41188	0.00138901	PROMOTER	ENSBTAG00000019880	-0.00823556
17	17:12704348		12704348	C	A	0.0130005	1.31675	0.41188	0.00138901	PROMOTER	ENSBTAG00000019880	-0.0101732
17	17:12700627		12700627	T	C	0.0130005	1.31675	0.41188	0.00138901	PROMOTER	ENSBTAG00000019880	-0.0124793
17	17:12700951	rs481654222	12700951	G	A	0.0130005	1.31675	0.41188	0.00138901	PROMOTER	ENSBTAG00000019880	-0.0219645
15	15:3695404	rs378222762	3695404	C	A	0.297256	0.288351	0.0902116	0.00139161	PROMOTER	ENSBTAG00000006093	-0.000412148
15	15:3698773	rs381213320	3698773	T	C	0.297256	0.288351	0.0902116	0.00139161	PROMOTER	ENSBTAG00000006093	-0.000594434
20	20:10202580		10202580	C	T	0.0350933	0.832113	0.260446	0.00139849	PROMOTER	OCLN	-0.000166492
20	20:10201323		10201323	G	T	0.0350933	0.832113	0.260446	0.00139849	PROMOTER	OCLN	-0.000258606
20	20:10202424	rs446804235	10202424	T	A	0.0350933	0.832113	0.260446	0.00139849	PROMOTER	OCLN	-0.000372083
20	20:10202385		10202385	C	T	0.0350933	0.832113	0.260446	0.00139849	PROMOTER	OCLN	-0.000383137
20	20:10202199		10202199	A	T	0.0350933	0.832113	0.260446	0.00139849	PROMOTER	OCLN	-0.000468371
20	20:10202582		10202582	C	A	0.0350933	0.832113	0.260446	0.00139849	PROMOTER	OCLN	-0.000757564
20	20:10202198		10202198	G	A	0.0350933	0.832113	0.260446	0.00139849	PROMOTER	OCLN	-0.00107283
25	25:1790148	rs109239001	1790148	G	A	0.226272	0.338548	0.105989	0.00140224	PROMOTER	RNPS1	-0.000113485
25	25:1792627	rs109409860	1792627	G	T	0.226272	0.338548	0.105989	0.00140224	PROMOTER	RNPS1	-0.000210468
25	25:1789940	rs110930199	1789940	G	T	0.226272	0.338548	0.105989	0.00140224	PROMOTER	RNPS1	-0.000727243
25	25:1792593	rs110652063	1792593	C	T	0.226272	0.338548	0.105989	0.00140224	PROMOTER	RNPS1	-0.000764341
15	15:3698506	rs384287011	3698506	G	A	0.331552	-0.280807	0.0879434	0.00140783	PROMOTER	ENSBTAG00000006093	0.000470713
23	23:4704440		4704440	C	T	0.0497687	0.60981	0.19109	0.00141673	PROMOTER	HMGCLL1	-0.00254663
23	23:4704437		4704437	C	T	0.0497687	0.60981	0.19109	0.00141673	PROMOTER	HMGCLL1	-0.00474149
3	3:21642445	rs208596041	21642445	C	T	0.115967	0.431934	0.135367	0.00141855	PROMOTER	POLR3C	-0.000365147
23	23:19890822	rs383052534	19890822	C	A	0.422396	0.290578	0.0910988	0.00142419	PROMOTER	TDRD6	-0.000321275
2	2:107660105	rs384733859	107660105	C	G	0.196762	0.342143	0.107266	0.00142437	PROMOTER	CRYBA2	-0.00541759
25	25:37530124		37530124	A	G	0.0952305	0.465902	0.146113	0.00142949	PROMOTER	PDAP1	-0.00114751
25	25:37530722		37530722	C	T	0.0952305	0.465902	0.146113	0.00142949	PROMOTER	PDAP1	-0.0012438
25	25:37531579	rs467860962	37531579	A	C	0.0952305	0.465902	0.146113	0.00142949	PROMOTER	PDAP1	-0.001335
4	4:107515713	rs445589436	107515713	A	G	0.110783	-0.464626	0.145719	0.00143012	PROMOTER	CLCN1	7.05305e-05
24	24:57361749	rs466879367	57361749	T	C	0.17092	-0.351449	0.110243	0.00143284	PROMOTER	ENSBTAG00000019271	0.000445288
23	23:32678027	rs137214647	32678027	T	C	0.0938746	0.509547	0.159883	0.00143757	PROMOTER	ENSBTAG00000018165	-0.000731063
6	6:26897739	rs210573808	26897739	A	G	0.201866	0.340327	0.106792	0.00143851	PROMOTER	ADH5	-0.00169587
6	6:26898145		26898145	T	C	0.201866	0.340327	0.106792	0.00143851	PROMOTER	ADH5	-0.0018524
8	8:111761559	rs445020861	111761559	T	G	0.255384	0.301935	0.0947585	0.00144072	NON_SYNONYMOUS	CDK5RAP2	-0.000756499
14	14:78390347	rs137791733	78390347	T	G	0.213112	-0.316106	0.0992431	0.00144671	PROMOTER	CNGB3	0.00436508
23	23:15086596		15086596	A	G	0.0715425	0.505966	0.15888	0.00144963	PROMOTER	TREML1	-0.000525837
13	13:37332825		37332825	A	G	0.0566279	0.5579	0.175194	0.00145023	PROMOTER	RAB18	-0.00145828
19	19:15094901	rs208721596	15094901	G	C	0.127134	0.411905	0.129375	0.00145354	PROMOTER	SLFN14	-0.00015993
23	23:10889072	rs460382267	10889072	A	G	0.0124422	1.28781	0.404519	0.00145479	PROMOTER	FGD2	-0.000234507
23	23:10873912	rs435793091	10873912	T	C	0.0124422	1.28781	0.404519	0.00145479	PROMOTER	ENSBTAG00000033453	-0.000358473
23	23:10874823	rs476080356	10874823	A	G	0.0124422	1.28781	0.404519	0.00145479	PROMOTER	ENSBTAG00000033453	-0.000402847
23	23:10877922	rs432006393	10877922	A	G	0.0124422	1.28781	0.404519	0.00145479	PROMOTER	ENSBTAG00000033453	-0.000467623
23	23:10889468	rs458643461	10889468	A	G	0.0124422	1.28781	0.404519	0.00145479	PROMOTER	FGD2	-0.000613529
23	23:10874939	rs439964895	10874939	A	G	0.0124422	1.28781	0.404519	0.00145479	PROMOTER	ENSBTAG00000033453	-0.000696015
23	23:10876653	rs473435752	10876653	G	T	0.0124422	1.28781	0.404519	0.00145479	PROMOTER	ENSBTAG00000033453	-0.000732098
23	23:10888665	rs455567636	10888665	T	C	0.0124422	1.28781	0.404519	0.00145479	PROMOTER	FGD2	-0.000739263
23	23:10888079	rs449849187	10888079	A	C	0.0124422	1.28781	0.404519	0.00145479	PROMOTER	FGD2	-0.000911535
23	23:10897833	rs474456452	10897833	G	A	0.0124422	1.28781	0.404519	0.00145479	NON_SYNONYMOUS	FGD2	-0.000968589
23	23:10878251	rs451992938	10878251	G	A	0.0124422	1.28781	0.404519	0.00145479	PROMOTER	ENSBTAG00000033453	-0.00099556
23	23:10890055	rs437975199	10890055	A	G	0.0124422	1.28781	0.404519	0.00145479	PROMOTER	FGD2	-0.00134433
23	23:10876723	rs440440931	10876723	T	C	0.0124422	1.28781	0.404519	0.00145479	PROMOTER	ENSBTAG00000033453	-0.00136203
4	4:65984548	rs110236301	65984548	A	G	0.330675	-0.290234	0.0911822	0.0014575	PROMOTER	FAM188B	0.000538003
23	23:10241381	rs211031474	10241381	C	T	0.418488	-0.290935	0.0914101	0.00145886	PROMOTER	C6orf222	0.000541989
23	23:10241721	rs109695993	10241721	A	G	0.418488	-0.290935	0.0914101	0.00145886	PROMOTER	C6orf222	0.000458428
22	22:58718680	rs471030230	58718680	T	G	0.0887701	0.461475	0.145178	0.00147941	NON_SYNONYMOUS	XPC	-0.000365838
22	22:58714489		58714489	A	G	0.0887701	0.461475	0.145178	0.00147941	PROMOTER	5S_rRNA	-0.000723171
22	22:58715592		58715592	T	C	0.0887701	0.461475	0.145178	0.00147941	PROMOTER	5S_rRNA	-0.000917101
17	17:56911015	rs134874047	56911015	T	C	0.443372	-0.274536	0.0864198	0.00148922	PROMOTER	CCDC63	0.000866699
20	20:10109367		10109367	C	T	0.0319828	0.891456	0.280631	0.00149008	PROMOTER	NAIP	-0.000184167
20	20:10112343		10112343	G	A	0.0319828	0.891456	0.280631	0.00149008	PROMOTER	NAIP	-0.000288213
20	20:10111533	rs208098496	10111533	A	G	0.0319828	0.891456	0.280631	0.00149008	PROMOTER	NAIP	-0.000319574
20	20:10112361		10112361	C	T	0.0319828	0.891456	0.280631	0.00149008	PROMOTER	NAIP	-0.000382961
20	20:10112533	rs441737215	10112533	C	T	0.0319828	0.891456	0.280631	0.00149008	PROMOTER	NAIP	-0.000419966
20	20:10109158	rs134380191	10109158	A	G	0.0319828	0.891456	0.280631	0.00149008	PROMOTER	NAIP	-0.000452078
20	20:10113468	rs441193106	10113468	G	A	0.0319828	0.891456	0.280631	0.00149008	PROMOTER	NAIP	-0.00057207
20	20:10112616		10112616	T	A	0.0319828	0.891456	0.280631	0.00149008	PROMOTER	NAIP	-0.000618041
20	20:10112105	rs210414680	10112105	C	T	0.0319828	0.891456	0.280631	0.00149008	PROMOTER	NAIP	-0.000684799
20	20:10113337		10113337	G	A	0.0319828	0.891456	0.280631	0.00149008	PROMOTER	NAIP	-0.000703918
20	20:10113412	rs472488738	10113412	A	G	0.0319828	0.891456	0.280631	0.00149008	PROMOTER	NAIP	-0.000890949
1	1:147598624		147598624	A	G	0.0334184	-0.762667	0.240178	0.00149619	PROMOTER	FTCD	0.00205445
1	1:147587762		147587762	G	T	0.0334184	-0.762667	0.240178	0.00149619	NON_SYNONYMOUS	FTCD	0.00175519
1	1:147602315		147602315	A	G	0.0334184	-0.762667	0.240178	0.00149619	PROMOTER	FTCD	0.00138506
1	1:147602810		147602810	A	G	0.0334184	-0.762667	0.240178	0.00149619	PROMOTER	FTCD	0.0011528
23	23:7418897	rs384041980	7418897	A	G	0.0744138	0.511693	0.16119	0.00150109	PROMOTER	TAPBP	-0.00338926
28	28:24991987	rs42142682	24991987	T	A	0.0709842	0.565563	0.178212	0.0015059	PROMOTER	U6	-0.00127894
4	4:107934074	rs385252273	107934074	A	G	0.248764	-0.324311	0.102215	0.00150964	PROMOTER	ENSBTAG00000046020	0.00107795
4	4:107932231	rs134311489	107932231	G	T	0.248764	-0.324311	0.102215	0.00150964	PROMOTER	ENSBTAG00000046020	0.00101822
4	4:107932790	rs208222886	107932790	G	T	0.248764	-0.324311	0.102215	0.00150964	PROMOTER	ENSBTAG00000046020	0.000954377
4	4:107933017	rs385493749	107933017	T	C	0.248764	-0.324311	0.102215	0.00150964	PROMOTER	ENSBTAG00000046020	0.000862686
4	4:107932812	rs385126567	107932812	T	C	0.248764	-0.324311	0.102215	0.00150964	PROMOTER	ENSBTAG00000046020	0.000661074
4	4:107933871	rs109748878	107933871	T	C	0.248764	-0.324311	0.102215	0.00150964	PROMOTER	ENSBTAG00000046020	0.000647939
4	4:107933880	rs109073289	107933880	G	C	0.248764	-0.324311	0.102215	0.00150964	PROMOTER	ENSBTAG00000046020	0.00064347
4	4:107931958	rs208762796	107931958	T	C	0.248764	-0.324311	0.102215	0.00150964	PROMOTER	ENSBTAG00000046020	0.0006144
4	4:107932517	rs384360541	107932517	A	G	0.248764	-0.324311	0.102215	0.00150964	PROMOTER	ENSBTAG00000046020	0.000583972
4	4:107934073	rs382178270	107934073	C	T	0.248764	-0.324311	0.102215	0.00150964	PROMOTER	ENSBTAG00000046020	0.00056453
4	4:107932906	rs383058456	107932906	G	A	0.248764	-0.324311	0.102215	0.00150964	PROMOTER	ENSBTAG00000046020	0.000554478
4	4:107932559	rs382150474	107932559	A	G	0.248764	-0.324311	0.102215	0.00150964	PROMOTER	ENSBTAG00000046020	0.000520332
4	4:107932046	rs381069035	107932046	T	G	0.248764	-0.324311	0.102215	0.00150964	PROMOTER	ENSBTAG00000046020	0.00051486
4	4:107932137	rs381307438	107932137	T	C	0.248764	-0.324311	0.102215	0.00150964	PROMOTER	ENSBTAG00000046020	0.000512453
4	4:107932401	rs380035459	107932401	C	T	0.248764	-0.324311	0.102215	0.00150964	PROMOTER	ENSBTAG00000046020	0.000505047
4	4:107931721	rs132858980	107931721	T	C	0.248764	-0.324311	0.102215	0.00150964	PROMOTER	ENSBTAG00000046020	0.000494055
4	4:107932905	rs135692689	107932905	A	C	0.248764	-0.324311	0.102215	0.00150964	PROMOTER	ENSBTAG00000046020	0.00048787
4	4:107932103	rs378094194	107932103	A	G	0.248764	-0.324311	0.102215	0.00150964	PROMOTER	ENSBTAG00000046020	0.000484869
4	4:107934024	rs377862534	107934024	G	A	0.248764	-0.324311	0.102215	0.00150964	PROMOTER	ENSBTAG00000046020	0.000481641
4	4:107932013	rs378384889	107932013	A	C	0.248764	-0.324311	0.102215	0.00150964	PROMOTER	ENSBTAG00000046020	0.000462482
4	4:107931757	rs211161604	107931757	C	T	0.248764	-0.324311	0.102215	0.00150964	PROMOTER	ENSBTAG00000046020	0.000435289
4	4:107932746	rs209835052	107932746	T	C	0.248764	-0.324311	0.102215	0.00150964	PROMOTER	ENSBTAG00000046020	0.000387168
4	4:107934085	rs378563796	107934085	T	G	0.248764	-0.324311	0.102215	0.00150964	PROMOTER	ENSBTAG00000046020	0.000335525
4	4:107932047	rs383669575	107932047	C	A	0.248764	-0.324311	0.102215	0.00150964	PROMOTER	ENSBTAG00000046020	0.000326279
3	3:21625096	rs210876942	21625096	T	C	0.0760089	0.497229	0.156721	0.00151031	PROMOTER	NUDT17	-7.30971e-05
3	3:21627301	rs383881759	21627301	C	T	0.0760089	0.497229	0.156721	0.00151031	PROMOTER	NUDT17	-0.000325145
3	3:21626766	rs207536095	21626766	A	C	0.0760089	0.497229	0.156721	0.00151031	PROMOTER	POLR3C	-0.000389271
3	3:21628934	rs207767936	21628934	T	C	0.0760089	0.497229	0.156721	0.00151031	PROMOTER	NUDT17	-0.000581315
3	3:21627579	rs211658571	21627579	A	C	0.0760089	0.497229	0.156721	0.00151031	PROMOTER	NUDT17	-0.00080944
19	19:56676945		56676945	T	C	0.00311054	-2.37697	0.749317	0.00151295	NON_SYNONYMOUS	CASKIN2	0.00170086
22	22:53082170	rs379935628	53082170	A	G	0.277875	0.322319	0.101611	0.00151349	PROMOTER	ENSBTAG00000022598	-0.000495701
25	25:2272422	rs135686623	2272422	T	C	0.330834	-0.28759	0.0907157	0.00152316	PROMOTER	PRSS33	0.00371691
18	18:49443075	rs41886703	49443075	C	G	0.366007	-0.282488	0.0891445	0.00153031	PROMOTER	DLL3	0.00083418
18	18:49442548	rs41886702	49442548	G	A	0.366007	-0.282488	0.0891445	0.00153031	PROMOTER	DLL3	0.000592037
18	18:49439828	rs41886700	49439828	C	A	0.366007	-0.282488	0.0891445	0.00153031	PROMOTER	DLL3	0.000167822
3	3:21641034	rs209636934	21641034	T	A	0.115888	0.428982	0.135442	0.00153878	PROMOTER	POLR3C	-0.000310047
25	25:2270513	rs109758248	2270513	A	C	0.37167	-0.278548	0.0879887	0.001547	PROMOTER	PRSS33	0.0129629
25	25:2269016	rs110292198	2269016	T	C	0.37167	-0.278548	0.0879887	0.001547	PROMOTER	PRSS33	0.0124996
25	25:2270237	rs137728819	2270237	C	A	0.37167	-0.278548	0.0879887	0.001547	PROMOTER	PRSS33	0.0117133
25	25:2270477	rs132815525	2270477	G	A	0.37167	-0.278548	0.0879887	0.001547	PROMOTER	PRSS33	0.0101614
25	25:2270102	rs134016487	2270102	A	G	0.37167	-0.278548	0.0879887	0.001547	PROMOTER	PRSS33	0.00999248
25	25:2268794	rs135489149	2268794	T	C	0.37167	-0.278548	0.0879887	0.001547	PROMOTER	PRSS33	0.00909498
25	25:2269317	rs110440359	2269317	A	G	0.37167	-0.278548	0.0879887	0.001547	PROMOTER	PRSS33	0.00869435
25	25:2268837	rs134933451	2268837	A	G	0.37167	-0.278548	0.0879887	0.001547	PROMOTER	PRSS33	0.0049013
22	22:35180790	rs110976616	35180790	A	G	0.422396	0.263022	0.0831241	0.00155504	NON_SYNONYMOUS	LRIG1	-0.00162435
18	18:26366836		26366836	T	C	0.0112458	1.12573	0.356003	0.00156623	PROMOTER	NDRG4	-0.000175972
15	15:14427991	rs210072115	14427991	A	G	0.251555	-0.306571	0.0969576	0.00156739	NON_SYNONYMOUS	MAML2	0.000593407
5	5:28883237	rs135060538	28883237	T	C	0.407242	-0.280411	0.0887023	0.00157087	PROMOTER	ENSBTAG00000032914	0.00152504
18	18:50073711	rs110816192	50073711	T	G	0.374541	0.287449	0.0909345	0.001572	PROMOTER	BLVRB	-0.000197243
7	7:23359023	rs384694142	23359023	A	G	0.0400383	0.699856	0.221407	0.00157255	PROMOTER	SLC22A5	-0.000678388
23	23:10245074	rs211441133	10245074	A	G	0.416175	-0.289299	0.0915297	0.00157383	PROMOTER	C6orf222	0.000670157
23	23:10244414	rs109070042	10244414	C	T	0.416175	-0.289299	0.0915297	0.00157383	PROMOTER	C6orf222	0.000658268
23	23:10244380	rs210683351	10244380	C	T	0.416175	-0.289299	0.0915297	0.00157383	PROMOTER	C6orf222	0.000654964
23	23:10244784	rs211226568	10244784	C	T	0.416175	-0.289299	0.0915297	0.00157383	PROMOTER	C6orf222	0.000584734
23	23:10245068	rs209308488	10245068	A	G	0.416175	-0.289299	0.0915297	0.00157383	PROMOTER	C6orf222	0.000527766
23	23:10244751	rs109873910	10244751	A	C	0.416175	-0.289299	0.0915297	0.00157383	PROMOTER	C6orf222	0.000499634
23	23:10243677	rs211666625	10243677	G	A	0.416175	-0.289299	0.0915297	0.00157383	PROMOTER	C6orf222	0.00013601
23	23:10244221	rs109482288	10244221	A	G	0.416175	-0.289299	0.0915297	0.00157383	PROMOTER	C6orf222	0.000111882
11	11:86271952	rs208698825	86271952	A	G	0.497847	0.264596	0.0837184	0.00157474	PROMOTER	GREB1	-0.000339586
22	22:54840625		54840625	C	T	0.0707449	0.556484	0.176182	0.00158538	PROMOTER	EXOSC7	-0.000149349
9	9:43405212	rs210317758	43405212	A	G	0.400144	-0.269249	0.0852543	0.00158754	PROMOTER	BEND3	0.00118283
22	22:43745596	rs136995385	43745596	C	T	0.140214	0.378545	0.119877	0.00158969	PROMOTER	bta-mir-2370	-0.000704324
13	13:54059892	rs110687314	54059892	G	A	0.0235285	0.996159	0.315463	0.00158982	PROMOTER	GINS1	-0.000666546
13	13:43601827	rs209303964	43601827	A	C	0.48349	0.281471	0.08915	0.00159253	PROMOTER	UCN3	-0.000797748
13	13:58512393		58512393	G	T	0.0242463	0.967434	0.306477	0.00159603	PROMOTER	VAPB	-0.0012831
13	13:58512391		58512391	A	T	0.0242463	0.967434	0.306477	0.00159603	PROMOTER	VAPB	-0.00184025
4	4:31794993		31794993	A	G	0.0800766	0.490566	0.155413	0.00159662	PROMOTER	FAM126A	0.000130067
25	25:3563073	rs381268145	3563073	G	A	0.265194	-0.288773	0.0915213	0.00160356	PROMOTER	ENSBTAG00000009201	0.000691543
4	4:66000178	rs132878117	66000178	C	A	0.384431	-0.283568	0.0899305	0.00161497	PROMOTER	ENSBTAG00000001448	0.00072937
4	4:66000930	rs134411343	66000930	C	T	0.384431	-0.283568	0.0899305	0.00161497	PROMOTER	ENSBTAG00000001448	0.000709929
14	14:2629374	rs385619780	2629374	G	C	0.0361302	0.722927	0.229395	0.00162459	PROMOTER	LY6E	-9.2758e-05
14	14:2628818	rs385076994	2628818	C	G	0.0361302	0.722927	0.229395	0.00162459	PROMOTER	LY6E	-0.00011952
14	14:2628545		2628545	C	A	0.0361302	0.722927	0.229395	0.00162459	PROMOTER	LY6E	-0.000196686
14	14:2632674	rs462421436	2632674	G	C	0.0361302	0.722927	0.229395	0.00162459	PROMOTER	LY6E	-0.000211373
14	14:2625501	rs385472864	2625501	C	T	0.0361302	0.722927	0.229395	0.00162459	NON_SYNONYMOUS	LY6E	-0.000235786
14	14:2629290	rs379259829	2629290	C	T	0.0361302	0.722927	0.229395	0.00162459	PROMOTER	LY6E	-0.00025123
14	14:2632782		2632782	G	A	0.0361302	0.722927	0.229395	0.00162459	PROMOTER	LY6E	-0.000257654
14	14:2631601		2631601	T	C	0.0361302	0.722927	0.229395	0.00162459	PROMOTER	LY6E	-0.000307299
14	14:2629745		2629745	T	C	0.0361302	0.722927	0.229395	0.00162459	PROMOTER	LY6E	-0.000618931
4	4:65988182	rs109313145	65988182	C	T	0.478944	0.275981	0.0876255	0.0016352	PROMOTER	FAM188B	-0.000740582
25	25:2270053	rs135544960	2270053	G	C	0.338092	-0.283098	0.0899188	0.00164185	PROMOTER	PRSS33	0.00452896
1	1:147540492		147540492	T	C	0.0334982	-0.754889	0.239794	0.00164348	PROMOTER	COL6A2	0.00175334
24	24:2420834		2420834	C	T	0.0274366	0.826416	0.262546	0.00164562	PROMOTER	GALR1	-7.51794e-05
24	24:2421082	rs135319046	2421082	T	G	0.0274366	0.826416	0.262546	0.00164562	PROMOTER	GALR1	-0.000173223
24	24:2420956		2420956	G	C	0.0274366	0.826416	0.262546	0.00164562	PROMOTER	GALR1	-0.000176274
24	24:2420649	rs443292274	2420649	T	G	0.0274366	0.826416	0.262546	0.00164562	PROMOTER	GALR1	-0.0001879
24	24:2420375	rs460927851	2420375	T	G	0.0274366	0.826416	0.262546	0.00164562	PROMOTER	GALR1	-0.000192985
24	24:2421428	rs481107797	2421428	C	A	0.0274366	0.826416	0.262546	0.00164562	PROMOTER	GALR1	-0.000204406
24	24:2422058		2422058	C	G	0.0274366	0.826416	0.262546	0.00164562	PROMOTER	GALR1	-0.000230441
24	24:2421220		2421220	T	A	0.0274366	0.826416	0.262546	0.00164562	PROMOTER	GALR1	-0.00028227
24	24:2421253		2421253	A	G	0.0274366	0.826416	0.262546	0.00164562	PROMOTER	GALR1	-0.000316505
24	24:2421103		2421103	A	G	0.0274366	0.826416	0.262546	0.00164562	PROMOTER	GALR1	-0.000316698
24	24:2421222		2421222	C	G	0.0274366	0.826416	0.262546	0.00164562	PROMOTER	GALR1	-0.000335021
24	24:2419801		2419801	C	G	0.0274366	0.826416	0.262546	0.00164562	PROMOTER	GALR1	-0.000336733
24	24:2421280	rs447415448	2421280	T	G	0.0274366	0.826416	0.262546	0.00164562	PROMOTER	GALR1	-0.000363305
24	24:2419644		2419644	G	C	0.0274366	0.826416	0.262546	0.00164562	PROMOTER	GALR1	-0.000373439
24	24:2419976		2419976	T	C	0.0274366	0.826416	0.262546	0.00164562	PROMOTER	GALR1	-0.000405624
24	24:2420083	rs454357907	2420083	A	T	0.0274366	0.826416	0.262546	0.00164562	PROMOTER	GALR1	-0.000422886
24	24:2418916	rs134123640	2418916	T	G	0.0274366	0.826416	0.262546	0.00164562	PROMOTER	GALR1	-0.000436799
24	24:2420932		2420932	A	T	0.0274366	0.826416	0.262546	0.00164562	PROMOTER	GALR1	-0.000450071
24	24:2420789		2420789	A	T	0.0274366	0.826416	0.262546	0.00164562	PROMOTER	GALR1	-0.000454324
24	24:2420936		2420936	G	A	0.0274366	0.826416	0.262546	0.00164562	PROMOTER	GALR1	-0.000455188
24	24:2420443	rs482753357	2420443	A	T	0.0274366	0.826416	0.262546	0.00164562	PROMOTER	GALR1	-0.000456706
24	24:2420122		2420122	A	G	0.0274366	0.826416	0.262546	0.00164562	PROMOTER	GALR1	-0.000465514
24	24:2421267		2421267	A	G	0.0274366	0.826416	0.262546	0.00164562	PROMOTER	GALR1	-0.000489404
24	24:2420279	rs442471869	2420279	A	G	0.0274366	0.826416	0.262546	0.00164562	PROMOTER	GALR1	-0.000493584
24	24:2420133	rs472860249	2420133	C	T	0.0274366	0.826416	0.262546	0.00164562	PROMOTER	GALR1	-0.000510915
24	24:2420464		2420464	A	G	0.0274366	0.826416	0.262546	0.00164562	PROMOTER	GALR1	-0.000523703
24	24:2420771		2420771	C	T	0.0274366	0.826416	0.262546	0.00164562	PROMOTER	GALR1	-0.000560858
24	24:2420454		2420454	G	T	0.0274366	0.826416	0.262546	0.00164562	PROMOTER	GALR1	-0.000563175
24	24:2422385		2422385	T	C	0.0274366	0.826416	0.262546	0.00164562	PROMOTER	GALR1	-0.000608584
24	24:2419700		2419700	G	A	0.0274366	0.826416	0.262546	0.00164562	PROMOTER	GALR1	-0.000615074
24	24:2421410	rs465932551	2421410	T	C	0.0274366	0.826416	0.262546	0.00164562	PROMOTER	GALR1	-0.000633769
24	24:2422443		2422443	A	G	0.0274366	0.826416	0.262546	0.00164562	PROMOTER	GALR1	-0.000726071
23	23:10244804	rs109832130	10244804	C	T	0.419764	-0.287226	0.0913085	0.00165713	PROMOTER	C6orf222	0.000332031
23	23:10244984	rs110500204	10244984	G	A	0.419764	-0.287226	0.0913085	0.00165713	PROMOTER	C6orf222	0.000134307
19	19:16350191	rs209202651	16350191	T	C	0.248126	0.317441	0.101001	0.00167256	PROMOTER	ASIC2	-0.000126372
26	26:10981537	rs383285705	10981537	G	A	0.0379646	-0.790019	0.251373	0.00167332	PROMOTER	CH25H	0.000215222
15	15:34332495		34332495	A	C	0.0685117	0.516486	0.16434	0.00167342	PROMOTER	CLMP	-0.000249581
12	12:87916737	rs42353190	87916737	T	G	0.288164	-0.293775	0.0934912	0.00167642	PROMOTER	MYO16	0.000786449
12	12:87916894	rs42353191	87916894	T	C	0.288164	-0.293775	0.0934912	0.00167642	PROMOTER	MYO16	0.000309956
12	12:87917081	rs42353196	87917081	T	G	0.288164	-0.293775	0.0934912	0.00167642	PROMOTER	MYO16	0.000279076
12	12:87917031	rs42353194	87917031	T	C	0.288164	-0.293775	0.0934912	0.00167642	PROMOTER	MYO16	0.000267486
12	12:87916438	rs42353185	87916438	T	C	0.288164	-0.293775	0.0934912	0.00167642	PROMOTER	MYO16	0.000256451
12	12:87916701	rs42353189	87916701	A	G	0.288164	-0.293775	0.0934912	0.00167642	PROMOTER	MYO16	0.000242093
12	12:87917143	rs42353197	87917143	T	C	0.288164	-0.293775	0.0934912	0.00167642	PROMOTER	MYO16	0.000240662
1	1:147542549		147542549	T	C	0.0334184	-0.754791	0.240217	0.00167731	PROMOTER	COL6A2	0.0011088
24	24:57333785		57333785	C	G	0.0141171	-1.18738	0.377947	0.00167993	PROMOTER	FECH	0.0010844
4	4:65999595	rs136976385	65999595	C	T	0.385548	-0.282342	0.0899093	0.00168773	PROMOTER	ENSBTAG00000001448	0.000407731
4	4:65999243	rs137209381	65999243	T	A	0.385548	-0.282342	0.0899093	0.00168773	PROMOTER	ENSBTAG00000001448	0.000323756
1	1:64576441		64576441	A	G	0.058223	0.585188	0.186369	0.0016898	PROMOTER	UPK1B	-0.000505854
19	19:15104335	rs209905989	15104335	G	A	0.130483	0.400105	0.127439	0.0016919	NON_SYNONYMOUS	SLFN14	-0.000143888
9	9:65575380	rs475961995	65575380	T	A	0.119955	-0.397653	0.12666	0.00169212	PROMOTER	TBX18	0.000292873
7	7:22444383	rs43503025	22444383	G	C	0.242862	-0.318818	0.101572	0.00169627	PROMOTER	TIMM13	0.000261112
14	14:66469791	rs382441123	66469791	C	T	0.205136	-0.340919	0.108624	0.00169798	PROMOTER	RGS22	0.00103436
14	14:66470505	rs380320754	66470505	G	T	0.205136	-0.340919	0.108624	0.00169798	PROMOTER	RGS22	0.000769942
14	14:66471009	rs383545077	66471009	C	T	0.205136	-0.340919	0.108624	0.00169798	PROMOTER	RGS22	0.000430538
14	14:66469720	rs379314454	66469720	C	T	0.205136	-0.340919	0.108624	0.00169798	PROMOTER	RGS22	0.000342098
11	11:88472051	rs109999360	88472051	G	C	0.46395	0.273053	0.0870398	0.00170625	PROMOTER	KIDINS220	-0.000671534
19	19:38065539		38065539	G	T	0.0343755	-0.704401	0.224802	0.00172778	PROMOTER	B4GALNT2	0.000374105
19	19:38066400		38066400	A	G	0.0343755	-0.704401	0.224802	0.00172778	PROMOTER	B4GALNT2	8.48418e-05
12	12:25226933	rs382913163	25226933	C	G	0.262721	-0.304184	0.0970788	0.00172813	PROMOTER	ENSBTAG00000018955	0.000540087
8	8:103426651	rs378467283	103426651	A	G	0.114053	-0.422721	0.134913	0.00172866	PROMOTER	ENSBTAG00000038335	0.000630953
23	23:10241217	rs209212284	10241217	T	G	0.418408	-0.286267	0.0914197	0.00174003	PROMOTER	C6orf222	0.000578227
4	4:107952701	rs377882938	107952701	C	T	0.425427	0.281212	0.0898107	0.00174116	PROMOTER	ENSBTAG00000048115	-0.000265398
22	22:54101219		54101219	G	C	0.145079	0.386705	0.123503	0.00174123	PROMOTER	LZTFL1	-0.000803337
15	15:66229007	rs207672135	66229007	T	C	0.153693	0.360274	0.115076	0.00174361	PROMOTER	PDHX	-0.000429385
22	22:58698828	rs211049649	58698828	C	A	0.452305	-0.272876	0.0871624	0.00174413	PROMOTER	XPC	0.00055661
13	13:48431385		48431385	T	G	0.0258414	0.896642	0.286576	0.00175513	PROMOTER	CHGB	-0.000764929
18	18:50073875	rs41885408	50073875	T	C	0.372627	0.285032	0.091129	0.0017613	PROMOTER	BLVRB	-0.000961324
24	24:22025282	rs378303842	22025282	T	C	0.301324	0.278841	0.0891736	0.00176631	PROMOTER	ZNF24	-0.00115997
22	22:58698837	rs208913402	58698837	C	T	0.451986	-0.272608	0.0871824	0.00176682	PROMOTER	XPC	0.000967165
23	23:10241123	rs209302517	10241123	T	C	0.418249	-0.285808	0.0914264	0.00177144	PROMOTER	C6orf222	0.000736278
23	23:10241026	rs207789525	10241026	G	A	0.418249	-0.285808	0.0914264	0.00177144	PROMOTER	C6orf222	0.000674812
23	23:10241162	rs211365646	10241162	C	G	0.418249	-0.285808	0.0914264	0.00177144	PROMOTER	C6orf222	0.000538306
5	5:60230340	rs135920877	60230340	A	G	0.179375	0.343747	0.109992	0.00177693	PROMOTER	NEUROD4	-0.00410458
10	10:67755067	rs136110447	67755067	T	C	0.443372	-0.271847	0.0869949	0.00177892	PROMOTER	MAPK1IP1L	0.00052638
17	17:12586331		12586331	A	G	0.0130005	1.29348	0.413953	0.00177991	PROMOTER	ZNF827	-0.0082269
17	17:12583736		12583736	T	G	0.0130005	1.29348	0.413953	0.00177991	PROMOTER	ZNF827	-0.0102536
29	29:44679462		44679462	A	G	0.0256022	-0.962031	0.308078	0.00179206	PROMOTER	FOSL1	0.000364622
23	23:10241176	rs207965313	10241176	G	A	0.418328	-0.285459	0.0914307	0.00179547	PROMOTER	C6orf222	0.000611761
15	15:55851674	rs451859095	55851674	G	A	0.0177859	-1.10325	0.353548	0.00180546	NON_SYNONYMOUS	MARK1	0.000318627
21	21:12867671	rs133788537	12867671	C	T	0.291115	0.288162	0.092379	0.00181256	PROMOTER	U4	-0.000501542
13	13:48393849	rs384709057	48393849	A	G	0.0261605	0.886087	0.284183	0.00182074	NON_SYNONYMOUS	C20orf196	-0.00213352
17	17:25496086	rs110058250	25496086	G	C	0.347743	0.275181	0.0882731	0.00182466	PROMOTER	PCDH10	-0.00129226
22	22:54907587	rs134914287	54907587	C	G	0.334423	-0.294478	0.094517	0.00183567	PROMOTER	TMEM42	0.000827361
17	17:62882151	rs135206328	62882151	A	T	0.217419	-0.311264	0.0999118	0.00183704	PROMOTER	RBM19	0.000244206
3	3:110121586	rs110131023	110121586	A	G	0.38164	0.284596	0.0913707	0.00184111	NON_SYNONYMOUS	SH3D21	-0.00077182
1	1:1268173	rs379043967	1268173	A	G	0.162626	-0.344208	0.110536	0.0018458	PROMOTER	SON	0.000524528
1	1:1268328	rs382400139	1268328	A	T	0.162626	-0.344208	0.110536	0.0018458	PROMOTER	SON	0.000193114
1	1:1258941	rs379989314	1258941	A	G	0.162626	-0.344208	0.110536	0.0018458	NON_SYNONYMOUS	SON	0.000159835
22	22:41696314	rs209887730	41696314	G	C	0.478864	0.2612	0.083903	0.00185119	PROMOTER	ENSBTAG00000044432	-0.00035929
22	22:53015089	rs137765055	53015089	G	A	0.472484	-0.267021	0.0857784	0.00185247	NON_SYNONYMOUS	SETD2	0.00137545
26	26:38024570	rs42098868	38024570	G	T	0.373664	0.26335	0.0846123	0.00185556	PROMOTER	PDZD8	-0.00100156
5	5:1302150	rs42244538	1302150	T	G	0.0498485	0.574631	0.184638	0.00185693	PROMOTER	TMEM19	1.30034e-05
5	5:1302148	rs42244537	1302148	T	C	0.0498485	0.574631	0.184638	0.00185693	PROMOTER	TMEM19	-0.000200265
6	6:64753587	rs110812623	64753587	A	T	0.0594991	-0.534448	0.171752	0.00185981	PROMOTER	KCTD8	0.000366518
26	26:18578601	rs431910302	18578601	G	C	0.149067	0.378829	0.121747	0.0018607	PROMOTER	MMS19	-0.000141607
4	4:64983085	rs132905419	64983085	T	C	0.193492	-0.329245	0.105823	0.00186275	PROMOTER	PDE1C	0.000546645
4	4:64984502	rs137156474	64984502	A	G	0.193492	-0.329245	0.105823	0.00186275	PROMOTER	PDE1C	0.000517579
4	4:64981480	rs135291206	64981480	A	G	0.193492	-0.329245	0.105823	0.00186275	PROMOTER	PDE1C	0.000451828
4	4:64981571	rs109851384	64981571	T	C	0.193492	-0.329245	0.105823	0.00186275	PROMOTER	PDE1C	0.000423495
4	4:64983559	rs110888651	64983559	A	T	0.193492	-0.329245	0.105823	0.00186275	PROMOTER	PDE1C	0.000289293
3	3:110116094	rs211611892	110116094	T	C	0.38172	0.284128	0.0913432	0.00186737	PROMOTER	EVA1B	-0.000664501
3	3:110114121	rs136246778	110114121	T	C	0.38172	0.284128	0.0913432	0.00186737	PROMOTER	EVA1B	-0.000791259
25	25:2811739	rs109033418	2811739	T	G	0.255942	0.337956	0.108651	0.00186792	PROMOTER	OR2C1	2.55498e-07
25	25:2813407	rs110110973	2813407	T	A	0.255942	0.337956	0.108651	0.00186792	PROMOTER	OR2C1	-6.42144e-05
25	25:2812267	rs385864529	2812267	T	C	0.255942	0.337956	0.108651	0.00186792	PROMOTER	OR2C1	-0.000107297
25	25:2810748	rs109377159	2810748	T	C	0.255942	0.337956	0.108651	0.00186792	PROMOTER	OR2C1	-0.000122078
25	25:2812431	rs210219146	2812431	C	T	0.255942	0.337956	0.108651	0.00186792	PROMOTER	OR2C1	-0.000140311
25	25:2811291	rs211461964	2811291	C	A	0.255942	0.337956	0.108651	0.00186792	PROMOTER	OR2C1	-0.000216967
25	25:2812236	rs382478714	2812236	T	C	0.255942	0.337956	0.108651	0.00186792	PROMOTER	OR2C1	-0.000273409
25	25:2813553	rs108963519	2813553	A	C	0.255942	0.337956	0.108651	0.00186792	PROMOTER	OR2C1	-0.000280663
25	25:2812854	rs109938631	2812854	G	A	0.255942	0.337956	0.108651	0.00186792	PROMOTER	OR2C1	-0.000320767
25	25:2811298	rs208734343	2811298	A	G	0.255942	0.337956	0.108651	0.00186792	PROMOTER	OR2C1	-0.000324368
25	25:2813090	rs110005768	2813090	C	T	0.255942	0.337956	0.108651	0.00186792	PROMOTER	OR2C1	-0.000381313
25	25:2812191	rs110981182	2812191	T	C	0.255942	0.337956	0.108651	0.00186792	PROMOTER	OR2C1	-0.000433322
25	25:2812066	rs211528961	2812066	C	T	0.255942	0.337956	0.108651	0.00186792	PROMOTER	OR2C1	-0.000456476
25	25:2812749	rs207802817	2812749	T	C	0.255942	0.337956	0.108651	0.00186792	PROMOTER	OR2C1	-0.000790443
25	25:2810212	rs110117824	2810212	G	A	0.255942	0.337956	0.108651	0.00186792	PROMOTER	OR2C1	-0.000795293
22	22:54102032		54102032	G	A	0.145159	0.384023	0.123483	0.00187138	PROMOTER	LZTFL1	-0.000832887
20	20:22098591	rs209347101	22098591	C	G	0.0749721	0.486872	0.156641	0.00188224	PROMOTER	GPBP1	-0.00180406
2	2:103724045	rs378668716	103724045	A	G	0.132637	0.380634	0.122503	0.00188915	PROMOTER	ABCA12	-0.000832284
24	24:2554064		2554064	T	C	0.0299091	0.782406	0.251832	0.0018909	PROMOTER	ENSBTAG00000022890	-7.36805e-06
24	24:2554333		2554333	A	G	0.0299091	0.782406	0.251832	0.0018909	PROMOTER	ENSBTAG00000022890	-0.000103201
24	24:2554232		2554232	A	G	0.0299091	0.782406	0.251832	0.0018909	PROMOTER	ENSBTAG00000022890	-0.000126525
24	24:2555996		2555996	A	G	0.0299091	0.782406	0.251832	0.0018909	PROMOTER	ENSBTAG00000022890	-0.000134543
24	24:2554143		2554143	T	C	0.0299091	0.782406	0.251832	0.0018909	PROMOTER	ENSBTAG00000022890	-0.000138673
24	24:2554155		2554155	C	T	0.0299091	0.782406	0.251832	0.0018909	PROMOTER	ENSBTAG00000022890	-0.000149993
24	24:2554423		2554423	G	A	0.0299091	0.782406	0.251832	0.0018909	PROMOTER	ENSBTAG00000022890	-0.00017091
24	24:2554127		2554127	G	A	0.0299091	0.782406	0.251832	0.0018909	PROMOTER	ENSBTAG00000022890	-0.000189683
24	24:2554415		2554415	C	T	0.0299091	0.782406	0.251832	0.0018909	PROMOTER	ENSBTAG00000022890	-0.000216283
24	24:2554391		2554391	C	A	0.0299091	0.782406	0.251832	0.0018909	PROMOTER	ENSBTAG00000022890	-0.000245806
24	24:2555090	rs462787978	2555090	G	T	0.0299091	0.782406	0.251832	0.0018909	PROMOTER	ENSBTAG00000022890	-0.000307349
24	24:2554250		2554250	C	A	0.0299091	0.782406	0.251832	0.0018909	PROMOTER	ENSBTAG00000022890	-0.000349776
24	24:2554319		2554319	C	T	0.0299091	0.782406	0.251832	0.0018909	PROMOTER	ENSBTAG00000022890	-0.000381166
24	24:2554350		2554350	A	G	0.0299091	0.782406	0.251832	0.0018909	PROMOTER	ENSBTAG00000022890	-0.000398796
24	24:2554545		2554545	A	G	0.0299091	0.782406	0.251832	0.0018909	PROMOTER	ENSBTAG00000022890	-0.000436244
24	24:2554310		2554310	T	G	0.0299091	0.782406	0.251832	0.0018909	PROMOTER	ENSBTAG00000022890	-0.000487408
24	24:2554216		2554216	A	G	0.0299091	0.782406	0.251832	0.0018909	PROMOTER	ENSBTAG00000022890	-0.000506041
24	24:2554458		2554458	A	G	0.0299091	0.782406	0.251832	0.0018909	PROMOTER	ENSBTAG00000022890	-0.00061779
7	7:60703697	rs478033596	60703697	T	C	0.139974	0.373859	0.12038	0.00189853	PROMOTER	DPYSL3	-0.000601127
10	10:65611749	rs136735556	65611749	C	G	0.396156	-0.274902	0.0885335	0.0019024	PROMOTER	SORD	0.00116646
25	25:2271800	rs137079218	2271800	T	C	0.332669	-0.280649	0.0904562	0.00191829	PROMOTER	PRSS33	0.00132349
4	4:31742505		31742505	A	G	0.0803158	0.481794	0.155294	0.0019192	NON_SYNONYMOUS	FAM126A	-0.000160984
23	23:10235754	rs136678875	10235754	T	C	0.41434	-0.283458	0.0913799	0.00192239	NON_SYNONYMOUS	C6orf222	0.00039134
1	1:146562392	rs384818655	146562392	A	C	0.0793587	0.473565	0.152695	0.00192617	PROMOTER	ENSBTAG00000000524	-0.00870384
1	1:153550239	rs476239633	153550239	G	A	0.267906	-0.314166	0.101304	0.00192727	PROMOTER	ENSBTAG00000021906	0.000963219
1	1:153550305	rs384310985	153550305	C	T	0.267906	-0.314166	0.101304	0.00192727	PROMOTER	ENSBTAG00000021906	0.000845364
1	1:153550315		153550315	T	C	0.267906	-0.314166	0.101304	0.00192727	PROMOTER	ENSBTAG00000021906	0.000511371
1	1:153550333	rs452227694	153550333	T	C	0.267906	-0.314166	0.101304	0.00192727	PROMOTER	ENSBTAG00000021906	0.000402735
21	21:10803999		10803999	T	A	0.0347743	-0.719036	0.231889	0.00193015	PROMOTER	NR2F2	0.000550171
19	19:51383847	rs136067046	51383847	G	C	0.288483	-0.299191	0.096496	0.00193161	PROMOTER	FASN	0.000226076
5	5:57087530	rs41657479	57087530	T	C	0.0861381	-0.473948	0.152878	0.0019341	PROMOTER	PTGES3	0.000306382
4	4:107953930	rs209855709	107953930	C	G	0.425187	0.278378	0.0898131	0.0019383	PROMOTER	ENSBTAG00000048115	-0.000292639
15	15:55824435		55824435	A	C	0.0177062	-1.09902	0.354734	0.00194735	PROMOTER	ENSBTAG00000046149	0.000378976
15	15:55825440		55825440	T	C	0.0177062	-1.09902	0.354734	0.00194735	PROMOTER	ENSBTAG00000046149	0.000338082
15	15:55825461	rs378854394	55825461	T	C	0.0177062	-1.09902	0.354734	0.00194735	PROMOTER	ENSBTAG00000046149	0.000317438
15	15:55823226		55823226	T	G	0.0177062	-1.09902	0.354734	0.00194735	PROMOTER	ENSBTAG00000046149	0.000311815
15	15:55824119		55824119	T	C	0.0177062	-1.09902	0.354734	0.00194735	PROMOTER	ENSBTAG00000046149	0.00030501
15	15:55823225		55823225	T	C	0.0177062	-1.09902	0.354734	0.00194735	PROMOTER	ENSBTAG00000046149	0.00022488
15	15:55825330	rs451220764	55825330	T	C	0.0177062	-1.09902	0.354734	0.00194735	PROMOTER	ENSBTAG00000046149	0.000194792
15	15:55852932		55852932	C	A	0.0177062	-1.09902	0.354734	0.00194735	NON_SYNONYMOUS	MARK1	0.000102696
15	15:55825931		55825931	T	C	0.0177062	-1.09902	0.354734	0.00194735	NON_SYNONYMOUS	ENSBTAG00000046149	5.28379e-05
15	15:55823559		55823559	T	C	0.0177062	-1.09902	0.354734	0.00194735	PROMOTER	ENSBTAG00000046149	-0.000108345
1	1:153550152	rs464782538	153550152	C	T	0.267826	-0.313836	0.101306	0.00194885	PROMOTER	ENSBTAG00000021906	0.000530122
24	24:2556659		2556659	A	C	0.0300686	0.777348	0.251021	0.00195662	PROMOTER	ENSBTAG00000022890	-5.03036e-05
24	24:2554476		2554476	G	A	0.0300686	0.777348	0.251021	0.00195662	PROMOTER	ENSBTAG00000022890	-5.37409e-05
15	15:77701512	rs381601757	77701512	G	A	0.4212	-0.263397	0.0850686	0.00195957	PROMOTER	LRP4	0.00120517
15	15:77701384	rs384019882	77701384	A	G	0.4212	-0.263397	0.0850686	0.00195957	PROMOTER	LRP4	0.00100127
15	15:77702376	rs382484437	77702376	T	C	0.4212	-0.263397	0.0850686	0.00195957	PROMOTER	LRP4	0.000343206
22	22:56860176		56860176	A	G	0.0497687	0.691029	0.223244	0.00196548	PROMOTER	H1FOO	-0.000479996
9	9:89133996	rs208209162	89133996	T	C	0.133674	0.371009	0.119865	0.00196659	PROMOTER	MTHFD1L	-0.000160797
9	9:89133080	rs43607511	89133080	T	A	0.133674	0.371009	0.119865	0.00196659	PROMOTER	MTHFD1L	-0.000285907
13	13:58514095		58514095	T	C	0.0241665	0.951115	0.307341	0.00197043	PROMOTER	VAPB	-0.00175147
13	13:68204817	rs210268001	68204817	G	A	0.192933	-0.32519	0.105082	0.00197052	PROMOTER	ACTR5	0.00120644
3	3:58685069		58685069	G	A	0.0325411	0.682821	0.220648	0.00197068	PROMOTER	CYR61	-0.00123655
2	2:116441670	rs108962055	116441670	G	A	0.198836	-0.332773	0.10755	0.00197402	PROMOTER	AGFG1	0.000495091
19	19:9696123	rs134299094	9696123	A	G	0.42439	-0.273416	0.0883848	0.00197827	PROMOTER	MTMR4	0.00144063
5	5:57089420	rs208249423	57089420	A	G	0.0862179	-0.472661	0.152815	0.00198129	PROMOTER	PTGES3	0.000848803
15	15:14423361	rs382215253	14423361	A	C	0.0417132	-0.64706	0.209236	0.00198482	PROMOTER	MAML2	0.000725885
15	15:14421966	rs383599868	14421966	T	C	0.0417132	-0.64706	0.209236	0.00198482	PROMOTER	MAML2	0.000628906
23	23:10240003	rs109637388	10240003	C	A	0.41777	-0.282571	0.0914283	0.00199736	NON_SYNONYMOUS	C6orf222	0.000434341
23	23:10240076	rs110194252	10240076	T	A	0.41777	-0.282571	0.0914283	0.00199736	NON_SYNONYMOUS	C6orf222	0.000401716
4	4:108498210	rs133133101	108498210	G	A	0.335859	0.274613	0.0888595	0.00199876	PROMOTER	NOBOX	-0.000166653
4	4:108496778	rs133983468	108496778	T	C	0.335859	0.274613	0.0888595	0.00199876	PROMOTER	NOBOX	-0.000309783
2	2:119908678	rs471550675	119908678	T	G	0.0317435	0.737708	0.238761	0.00200338	PROMOTER	U6	-0.000777058
1	1:462926	rs210425861	462926	G	A	0.016111	0.944233	0.305606	0.00200351	PROMOTER	C21orf140	-0.000729991
1	1:462833	rs210793303	462833	G	A	0.016111	0.944233	0.305606	0.00200351	PROMOTER	C21orf140	-0.000791299
1	1:462772	rs209136447	462772	G	A	0.016111	0.944233	0.305606	0.00200351	PROMOTER	C21orf140	-0.00168672
7	7:21420112	rs133790640	21420112	G	A	0.426623	-0.271492	0.0878818	0.00200635	PROMOTER	MATK	0.00158935
7	7:21417932	rs134441421	21417932	G	A	0.426623	-0.271492	0.0878818	0.00200635	PROMOTER	MATK	0.000309955
23	23:19890712	rs208806746	19890712	C	G	0.402457	0.276588	0.0895349	0.00200724	PROMOTER	TDRD6	-0.000303465
17	17:14925252	rs109725242	14925252	C	T	0.0520817	-0.590266	0.191085	0.00200812	PROMOTER	USP38	0.000567367
15	15:55856088		55856088	T	C	0.0176264	-1.09873	0.355865	0.00201849	PROMOTER	MARK1	0.000630907
15	15:55856966	rs454276605	55856966	T	C	0.0176264	-1.09873	0.355865	0.00201849	PROMOTER	MARK1	0.000579358
15	15:55858012	rs440349464	55858012	A	G	0.0176264	-1.09873	0.355865	0.00201849	PROMOTER	MARK1	0.000445711
15	15:55888522		55888522	C	T	0.0176264	-1.09873	0.355865	0.00201849	PROMOTER	ENSBTAG00000037483	0.000445175
15	15:55857007	rs474438196	55857007	T	G	0.0176264	-1.09873	0.355865	0.00201849	PROMOTER	MARK1	0.000371098
15	15:55891469		55891469	A	G	0.0176264	-1.09873	0.355865	0.00201849	PROMOTER	ENSBTAG00000037483	0.00026656
15	15:55857482	rs476683466	55857482	T	C	0.0176264	-1.09873	0.355865	0.00201849	PROMOTER	MARK1	0.000259128
15	15:55888770		55888770	G	A	0.0176264	-1.09873	0.355865	0.00201849	PROMOTER	ENSBTAG00000037483	0.000203512
15	15:55888294		55888294	A	G	0.0176264	-1.09873	0.355865	0.00201849	PROMOTER	ENSBTAG00000037483	0.000154432
15	15:55856969		55856969	A	G	0.0176264	-1.09873	0.355865	0.00201849	PROMOTER	MARK1	0.00010264
15	15:55857161	rs456619362	55857161	A	G	0.0176264	-1.09873	0.355865	0.00201849	PROMOTER	MARK1	5.69769e-05
15	15:55888581		55888581	A	G	0.0176264	-1.09873	0.355865	0.00201849	PROMOTER	ENSBTAG00000037483	-0.000190001
17	17:14925293	rs384305343	14925293	G	C	0.0540756	-0.576712	0.186801	0.00201982	PROMOTER	USP38	0.00120532
19	19:15079153	rs210795180	15079153	T	G	0.11525	0.419277	0.135848	0.00202612	PROMOTER	AP2B1	-0.000893087
19	19:48742236	rs41922702	48742236	G	A	0.0298293	0.719519	0.233154	0.0020285	PROMOTER	SMARCD2	-0.000374864
13	13:48552310	rs109508104	48552310	C	G	0.112618	0.41159	0.133375	0.00202892	PROMOTER	CRLS1	-0.00109795
1	1:153550290	rs208508182	153550290	T	C	0.28282	-0.304826	0.0987804	0.00202941	PROMOTER	ENSBTAG00000021906	0.000445795
15	15:45170784		45170784	T	A	0.0352528	0.737914	0.239144	0.00203111	PROMOTER	ENSBTAG00000039405	-0.000321077
10	10:67754519	rs137802278	67754519	T	A	0.482613	-0.266834	0.086548	0.00204876	PROMOTER	MAPK1IP1L	0.000744847
10	10:67754884	rs381330110	67754884	C	T	0.482613	-0.266834	0.086548	0.00204876	PROMOTER	MAPK1IP1L	0.000207192
6	6:57306662		57306662	T	C	0.0280747	0.825738	0.2679	0.00205429	PROMOTER	DTHD1	-6.95461e-05
12	12:87913846	rs42353177	87913846	G	A	0.298373	-0.282762	0.0917456	0.00205602	PROMOTER	MYO16	0.000550187
12	12:87914212	rs42353178	87914212	A	G	0.298373	-0.282762	0.0917456	0.00205602	PROMOTER	MYO16	0.000308593
7	7:23355718		23355718	G	T	0.0405168	0.677973	0.219994	0.00205765	PROMOTER	SLC22A5	-0.000251083
7	7:23355932	rs379543566	23355932	G	C	0.0405168	0.677973	0.219994	0.00205765	PROMOTER	SLC22A5	-0.000313779
7	7:23356413	rs379561400	23356413	C	T	0.0405168	0.677973	0.219994	0.00205765	PROMOTER	SLC22A5	-0.000448194
20	20:39826338	rs42680562	39826338	C	T	0.0118839	-1.11935	0.363222	0.00205808	PROMOTER	SLC45A2	0.0018061
16	16:75646767	rs211382224	75646767	C	A	0.0418727	-0.654669	0.212602	0.00207478	PROMOTER	CAMK1G	0.000862314
25	25:17082325	rs110470067	17082325	A	C	0.434439	-0.267388	0.0868432	0.00207716	PROMOTER	TMC7	0.000326461
5	5:99031795	rs109180322	99031795	A	G	0.227309	0.312685	0.101588	0.00208408	PROMOTER	ENSBTAG00000030472	-8.85049e-06
2	2:130771265		130771265	A	G	0.0550327	0.650028	0.211205	0.00208595	NON_SYNONYMOUS	C1QB	-9.77685e-05
19	19:5283988		5283988	C	A	0.219174	-0.317691	0.103232	0.00208785	NON_SYNONYMOUS	COX11	0.000412871
22	22:56698691	rs210736938	56698691	A	G	0.050008	0.684074	0.222297	0.00208888	PROMOTER	bta-mir-2372	-0.000520292
2	2:107892122	rs109773913	107892122	C	T	0.0942734	0.45754	0.148697	0.002091	PROMOTER	ABCB6	-0.00105856
2	2:107900396	rs43319485	107900396	T	A	0.0942734	0.45754	0.148697	0.002091	PROMOTER	ANKZF1	-0.00154632
23	23:19891033	rs380126243	19891033	G	C	0.401021	0.275041	0.089395	0.0020931	PROMOTER	TDRD6	-0.000459387
4	4:28459554	rs208744260	28459554	T	A	0.11509	0.40226	0.130752	0.00209446	PROMOTER	TWISTNB	-0.00039834
3	3:110137901	rs110034424	110137901	C	T	0.382198	0.280925	0.0913813	0.00211065	PROMOTER	SH3D21	-0.000984192
23	23:10627955	rs137042415	10627955	T	C	0.132477	0.388349	0.126351	0.0021151	NON_SYNONYMOUS	ENSBTAG00000010730	-0.00253207
12	12:87918192	rs42353222	87918192	C	T	0.298293	-0.281752	0.0917388	0.0021317	PROMOTER	MYO16	0.000595419
12	12:87918005	rs42353218	87918005	C	T	0.298293	-0.281752	0.0917388	0.0021317	PROMOTER	MYO16	0.000470079
12	12:87918310	rs42353228	87918310	G	A	0.298293	-0.281752	0.0917388	0.0021317	PROMOTER	MYO16	0.000458444
12	12:87917913	rs42353214	87917913	T	C	0.298293	-0.281752	0.0917388	0.0021317	PROMOTER	MYO16	0.000451097
12	12:87915880	rs42353182	87915880	C	G	0.298293	-0.281752	0.0917388	0.0021317	PROMOTER	MYO16	0.000433822
12	12:87918187	rs42353221	87918187	C	T	0.298293	-0.281752	0.0917388	0.0021317	PROMOTER	MYO16	0.000433209
12	12:87917865	rs211328306	87917865	C	T	0.298293	-0.281752	0.0917388	0.0021317	PROMOTER	MYO16	0.000383548
12	12:87917960	rs42353216	87917960	G	A	0.298293	-0.281752	0.0917388	0.0021317	PROMOTER	MYO16	0.00035854
12	12:87918221	rs42353223	87918221	A	G	0.298293	-0.281752	0.0917388	0.0021317	PROMOTER	MYO16	0.000345718
12	12:87918262	rs42353225	87918262	A	T	0.298293	-0.281752	0.0917388	0.0021317	PROMOTER	MYO16	0.000343939
12	12:87918251	rs42353224	87918251	A	G	0.298293	-0.281752	0.0917388	0.0021317	PROMOTER	MYO16	0.000321677
12	12:87917640	rs42353209	87917640	C	T	0.298293	-0.281752	0.0917388	0.0021317	PROMOTER	MYO16	0.000244172
12	12:87918047	rs42353219	87918047	T	C	0.298293	-0.281752	0.0917388	0.0021317	PROMOTER	MYO16	0.000212188
12	12:87916353	rs42353184	87916353	C	G	0.298293	-0.281752	0.0917388	0.0021317	PROMOTER	MYO16	0.000182419
12	12:87917832	rs42353211	87917832	G	A	0.298293	-0.281752	0.0917388	0.0021317	PROMOTER	MYO16	0.000139326
12	12:87917835	rs42353212	87917835	G	A	0.298293	-0.281752	0.0917388	0.0021317	PROMOTER	MYO16	0.000123476
12	12:87917959	rs42353215	87917959	T	C	0.298293	-0.281752	0.0917388	0.0021317	PROMOTER	MYO16	0.000111871
12	12:87918178	rs42353220	87918178	G	T	0.298293	-0.281752	0.0917388	0.0021317	PROMOTER	MYO16	3.9931e-05
12	12:87917918	rs110380166	87917918	G	A	0.298293	-0.281752	0.0917388	0.0021317	PROMOTER	MYO16	1.63586e-05
12	12:87917977	rs109880490	87917977	C	A	0.298293	-0.281752	0.0917388	0.0021317	PROMOTER	MYO16	-5.05122e-06
3	3:110133072	rs207767029	110133072	C	T	0.382039	0.280572	0.0913614	0.00213332	NON_SYNONYMOUS	SH3D21	-0.000581375
19	19:15178560	rs378751390	15178560	G	A	0.133514	0.382434	0.124562	0.00213893	PROMOTER	ENSBTAG00000025219	-0.000209933
14	14:78662277	rs135763030	78662277	G	T	0.461796	-0.253209	0.0824768	0.00214016	NON_SYNONYMOUS	WWP1	5.00629e-05
23	23:8839641	rs110626150	8839641	T	C	0.29287	0.283247	0.0922894	0.00214692	PROMOTER	TAF11	-0.00106668
23	23:5009064	rs109323198	5009064	A	G	0.208805	0.312114	0.101695	0.00214702	PROMOTER	GFRAL	-7.87268e-05
23	23:5007912	rs135320067	5007912	G	A	0.208805	0.312114	0.101695	0.00214702	PROMOTER	GFRAL	-0.000221289
23	23:5007976	rs134355749	5007976	T	C	0.208805	0.312114	0.101695	0.00214702	PROMOTER	GFRAL	-0.000341367
23	23:5008053	rs137814324	5008053	G	A	0.208805	0.312114	0.101695	0.00214702	PROMOTER	GFRAL	-0.000445972
23	23:5008288	rs110794429	5008288	G	A	0.208805	0.312114	0.101695	0.00214702	PROMOTER	GFRAL	-0.000584538
23	23:5008764	rs132864066	5008764	A	C	0.208805	0.312114	0.101695	0.00214702	PROMOTER	GFRAL	-0.000626054
23	23:5009074	rs110981020	5009074	T	C	0.208805	0.312114	0.101695	0.00214702	PROMOTER	GFRAL	-0.000653482
23	23:5009591	rs134337709	5009591	C	A	0.208805	0.312114	0.101695	0.00214702	PROMOTER	GFRAL	-0.000674936
23	23:5009686	rs133950154	5009686	G	A	0.208805	0.312114	0.101695	0.00214702	PROMOTER	GFRAL	-0.000703719
23	23:5007884	rs209781748	5007884	C	T	0.208805	0.312114	0.101695	0.00214702	PROMOTER	GFRAL	-0.000880813
23	23:5009381	rs135219719	5009381	A	G	0.208805	0.312114	0.101695	0.00214702	PROMOTER	GFRAL	-0.000891683
23	23:5008201	rs136067554	5008201	C	A	0.208805	0.312114	0.101695	0.00214702	PROMOTER	GFRAL	-0.000945373
23	23:5009265	rs109802069	5009265	C	T	0.208805	0.312114	0.101695	0.00214702	PROMOTER	GFRAL	-0.00102864
23	23:5009592	rs133298429	5009592	A	G	0.208805	0.312114	0.101695	0.00214702	PROMOTER	GFRAL	-0.00116799
19	19:15077259	rs433804088	15077259	G	T	0.115409	0.416733	0.135789	0.00214791	PROMOTER	AP2B1	-0.000212002
19	19:51381940	rs438262346	51381940	C	T	0.285771	-0.296806	0.0967327	0.00215274	PROMOTER	FASN	0.00028566
23	23:44022262	rs209123266	44022262	A	T	0.184559	0.319822	0.104256	0.00215742	PROMOTER	EDN1	-0.00182119
22	22:36001105	rs383133491	36001105	A	T	0.339767	-0.273534	0.0891781	0.00216022	PROMOTER	MAGI1	0.000559294
19	19:51381233	rs109016955	51381233	C	G	0.285851	-0.296624	0.0967253	0.00216461	PROMOTER	FASN	0.000321608
21	21:59165058	rs109917503	59165058	T	C	0.250997	-0.298822	0.0974561	0.00216784	PROMOTER	ASB2	0.000591494
1	1:147616762		147616762	T	C	0.0329399	-0.743181	0.242398	0.00216976	PROMOTER	SPATC1L	0.002222
13	13:43787902	rs42781170	43787902	G	C	0.458048	-0.279403	0.0912122	0.00218968	PROMOTER	ENSBTAG00000039643	0.00170229
13	13:43789445	rs210273736	43789445	G	T	0.458048	-0.279403	0.0912122	0.00218968	PROMOTER	ENSBTAG00000039643	0.000937775
20	20:39759043	rs42680597	39759043	G	C	0.0120434	-1.10674	0.361369	0.00219403	PROMOTER	ENSBTAG00000017071	0.000630695
5	5:28883006	rs382356653	28883006	A	G	0.255942	-0.320368	0.104608	0.00219451	PROMOTER	ENSBTAG00000032914	0.00059051
16	16:30595478	rs209839175	30595478	T	C	0.192774	-0.336106	0.109762	0.00219764	PROMOTER	PSEN2	0.000397961
9	9:70496722	rs133288636	70496722	A	G	0.214947	0.330563	0.107953	0.00219782	PROMOTER	ARG1	-0.00905473
23	23:12465689		12465689	G	A	0.0693093	0.534289	0.174489	0.00219845	PROMOTER	BTBD9	-0.000160951
23	23:12463103		12463103	C	G	0.0693093	0.534289	0.174489	0.00219845	PROMOTER	BTBD9	-0.00032296
23	23:12465344		12465344	T	A	0.0693093	0.534289	0.174489	0.00219845	PROMOTER	BTBD9	-0.000545466
23	23:12465694		12465694	C	T	0.0693093	0.534289	0.174489	0.00219845	PROMOTER	BTBD9	-0.000608416
23	23:12462772		12462772	T	A	0.0693093	0.534289	0.174489	0.00219845	PROMOTER	BTBD9	-0.000738976
4	4:36623446	rs135757140	36623446	A	G	0.106237	0.412217	0.134623	0.0021985	PROMOTER	SEMA3A	-0.000119554
4	4:36626981	rs132764890	36626981	T	C	0.106237	0.412217	0.134623	0.0021985	PROMOTER	SEMA3A	-0.000196645
4	4:36626283	rs137136582	36626283	G	A	0.106237	0.412217	0.134623	0.0021985	PROMOTER	SEMA3A	-0.000250724
4	4:36626290	rs132913243	36626290	G	A	0.106237	0.412217	0.134623	0.0021985	PROMOTER	SEMA3A	-0.000256562
4	4:36626112	rs136343987	36626112	G	A	0.106237	0.412217	0.134623	0.0021985	PROMOTER	SEMA3A	-0.000287334
4	4:36623695	rs133333356	36623695	G	T	0.106237	0.412217	0.134623	0.0021985	PROMOTER	SEMA3A	-0.000471685
4	4:36626841	rs134106777	36626841	T	A	0.106237	0.412217	0.134623	0.0021985	PROMOTER	SEMA3A	-0.000473165
4	4:36627017	rs137450771	36627017	C	T	0.106237	0.412217	0.134623	0.0021985	PROMOTER	SEMA3A	-0.000490995
4	4:36626362	rs135303493	36626362	G	A	0.106237	0.412217	0.134623	0.0021985	PROMOTER	SEMA3A	-0.000496973
4	4:36626236	rs134374956	36626236	G	A	0.106237	0.412217	0.134623	0.0021985	PROMOTER	SEMA3A	-0.000517027
4	4:36623426	rs133926917	36623426	A	G	0.106237	0.412217	0.134623	0.0021985	PROMOTER	SEMA3A	-0.000578232
4	4:36623547	rs458633013	36623547	T	C	0.106237	0.412217	0.134623	0.0021985	PROMOTER	SEMA3A	-0.000586912
4	4:36625963	rs136366021	36625963	A	G	0.106237	0.412217	0.134623	0.0021985	PROMOTER	SEMA3A	-0.000594
4	4:36627364	rs137705094	36627364	T	C	0.106237	0.412217	0.134623	0.0021985	PROMOTER	SEMA3A	-0.00060947
4	4:36626388	rs453223606	36626388	T	G	0.106237	0.412217	0.134623	0.0021985	PROMOTER	SEMA3A	-0.000754805
4	4:36626262	rs136556137	36626262	C	T	0.106237	0.412217	0.134623	0.0021985	PROMOTER	SEMA3A	-0.000939421
4	4:36627881	rs135494032	36627881	T	C	0.106237	0.412217	0.134623	0.0021985	PROMOTER	SEMA3A	-0.00124981
24	24:2556549		2556549	A	G	0.0299888	0.769773	0.251447	0.00220325	PROMOTER	ENSBTAG00000022890	-0.000164161
24	24:2556383		2556383	G	C	0.0299888	0.769773	0.251447	0.00220325	PROMOTER	ENSBTAG00000022890	-0.000439428
2	2:134781608	rs43316741	134781608	A	G	0.446961	0.254294	0.0830735	0.00220543	PROMOTER	KLHDC7A	-0.00133504
21	21:59163710		59163710	A	T	0.0164301	0.946417	0.309298	0.00221423	PROMOTER	ASB2	5.30486e-05
10	10:54276911	rs380730225	54276911	T	C	0.0438666	-0.591286	0.193305	0.00222203	PROMOTER	RFX7	0.00023958
17	17:14926434	rs109682334	14926434	A	G	0.202983	-0.307268	0.100456	0.0022228	PROMOTER	USP38	0.000517925
25	25:11703710		11703710	A	G	0.0205774	0.851386	0.278382	0.00222569	PROMOTER	ENSBTAG00000046399	3.41244e-05
8	8:51386425	rs384431083	51386425	A	G	0.101133	0.433078	0.141771	0.00225232	PROMOTER	CARNMT1	-0.00144855
8	8:51387349	rs382847004	51387349	T	G	0.101133	0.433078	0.141771	0.00225232	PROMOTER	CARNMT1	-0.00221523
19	19:8010593	rs42540983	8010593	C	T	0.285532	0.28923	0.0947468	0.0022682	PROMOTER	COIL	-0.000910248
19	19:56661810	rs41925532	56661810	G	A	0.408997	0.269046	0.0881553	0.00227357	PROMOTER	CASKIN2	-0.000285461
24	24:62318290	rs135094461	62318290	A	G	0.143404	0.35891	0.117714	0.00229617	PROMOTER	SERPINB12	-0.000234589
24	24:62318399	rs136897150	62318399	G	A	0.143404	0.35891	0.117714	0.00229617	PROMOTER	SERPINB12	-0.000453901
24	24:62316200	rs135686742	62316200	T	C	0.143404	0.35891	0.117714	0.00229617	PROMOTER	SERPINB12	-0.000520644
24	24:62319327		62319327	A	T	0.143404	0.35891	0.117714	0.00229617	PROMOTER	SERPINB12	-0.00069752
24	24:62318513	rs133077323	62318513	A	G	0.143404	0.35891	0.117714	0.00229617	PROMOTER	SERPINB12	-0.000759759
10	10:67755061	rs137229222	67755061	T	C	0.448955	-0.265437	0.087118	0.0023124	PROMOTER	MAPK1IP1L	0.000846389
6	6:64749631	rs208182202	64749631	G	A	0.193093	-0.334851	0.109913	0.00231505	PROMOTER	ENSBTAG00000047798	0.000661514
6	6:64747356	rs110589653	64747356	A	G	0.193093	-0.334851	0.109913	0.00231505	PROMOTER	ENSBTAG00000047798	0.000517372
6	6:64748875	rs210552055	64748875	T	C	0.193093	-0.334851	0.109913	0.00231505	PROMOTER	ENSBTAG00000047798	0.000420787
6	6:64747018	rs208246463	64747018	T	C	0.193093	-0.334851	0.109913	0.00231505	PROMOTER	ENSBTAG00000047798	0.00040297
6	6:64749399	rs209415646	64749399	A	T	0.193093	-0.334851	0.109913	0.00231505	PROMOTER	ENSBTAG00000047798	0.000390571
6	6:64748178	rs208446704	64748178	T	G	0.193093	-0.334851	0.109913	0.00231505	PROMOTER	ENSBTAG00000047798	0.000332317
6	6:64748757	rs109043283	64748757	A	G	0.193093	-0.334851	0.109913	0.00231505	PROMOTER	ENSBTAG00000047798	0.000319322
23	23:7564676	rs383806220	7564676	G	C	0.0125219	1.20664	0.396076	0.0023153	PROMOTER	ZBTB9	-0.000217106
4	4:96034901	rs210907243	96034901	C	T	0.359706	0.276863	0.0908817	0.00231589	NON_SYNONYMOUS	PODXL	-0.00465616
2	2:129594656	rs383354728	129594656	A	C	0.34854	0.268742	0.0882377	0.00232176	PROMOTER	CNR2	-0.000647216
2	2:129594682	rs378226465	129594682	T	C	0.34854	0.268742	0.0882377	0.00232176	PROMOTER	CNR2	-0.000648113
2	2:129594569	rs381420605	129594569	T	C	0.34854	0.268742	0.0882377	0.00232176	PROMOTER	CNR2	-0.00124452
9	9:74100246	rs379936144	74100246	C	T	0.143883	0.379158	0.124515	0.00232613	PROMOTER	HBS1L	-0.000138027
9	9:74097494	rs383170958	74097494	G	A	0.143883	0.379158	0.124515	0.00232613	PROMOTER	HBS1L	-0.000192659
2	2:130919188	rs132879638	130919188	G	A	0.239592	0.310172	0.101869	0.00232838	NON_SYNONYMOUS	ZBTB40	-8.32823e-05
16	16:37144166	rs208573482	37144166	A	G	0.47687	-0.255991	0.0841046	0.00233672	PROMOTER	DPT	0.000367378
16	16:37144180	rs109703984	37144180	C	T	0.47687	-0.255991	0.0841046	0.00233672	PROMOTER	DPT	0.000110068
19	19:9700757	rs108978410	9700757	G	A	0.293029	0.28288	0.0929451	0.0023383	PROMOTER	MTMR4	-0.000172537
19	19:9699735	rs109572507	9699735	C	G	0.293029	0.28288	0.0929451	0.0023383	PROMOTER	MTMR4	-0.000414146
3	3:58682476		58682476	G	C	0.0625299	0.509865	0.167598	0.00234863	PROMOTER	CYR61	-0.00231923
25	25:2814469	rs109954170	2814469	T	C	0.243659	0.339688	0.111705	0.00235845	PROMOTER	OR2C1	-0.000266245
17	17:65621085	rs41845001	65621085	A	G	0.216462	-0.317246	0.10434	0.00236186	PROMOTER	TCHP	0.000800284
18	18:61263587	rs378479157	61263587	A	G	0.0106875	-1.2023	0.395437	0.00236238	PROMOTER	ENSBTAG00000046961	0.000674285
18	18:61265402		61265402	A	G	0.0106875	-1.2023	0.395437	0.00236238	PROMOTER	ENSBTAG00000046961	0.000440287
20	20:39755984	rs209105900	39755984	A	G	0.0896475	-0.432496	0.142254	0.00236343	PROMOTER	ENSBTAG00000017071	0.00046354
20	20:39758491	rs109609476	39758491	A	G	0.0896475	-0.432496	0.142254	0.00236343	PROMOTER	ENSBTAG00000017071	0.00044197
20	20:39755191	rs209584600	39755191	C	G	0.0896475	-0.432496	0.142254	0.00236343	PROMOTER	ENSBTAG00000017071	0.000425861
20	20:39758506	rs136773499	39758506	G	C	0.0896475	-0.432496	0.142254	0.00236343	PROMOTER	ENSBTAG00000017071	0.000366504
20	20:39755907	rs109461331	39755907	T	C	0.0896475	-0.432496	0.142254	0.00236343	PROMOTER	ENSBTAG00000017071	0.000158399
20	20:39755530	rs137790669	39755530	T	C	0.0896475	-0.432496	0.142254	0.00236343	PROMOTER	ENSBTAG00000017071	8.61449e-05
25	25:2813962	rs110208131	2813962	T	C	0.24358	0.3396	0.111721	0.0023681	PROMOTER	OR2C1	-4.90391e-05
25	25:2813433	rs110110546	2813433	A	C	0.24358	0.3396	0.111721	0.0023681	PROMOTER	OR2C1	-0.000169108
25	25:2810539	rs383156566	2810539	T	C	0.24358	0.3396	0.111721	0.0023681	PROMOTER	OR2C1	-0.00043826
17	17:17464716	rs380474809	17464716	C	T	0.154012	-0.345748	0.113757	0.00237079	PROMOTER	UCP1	0.000692841
19	19:15129012		15129012	G	A	0.0815122	0.463526	0.152589	0.00238366	PROMOTER	ENSBTAG00000019437	-5.33099e-05
3	3:107518981	rs462357728	107518981	T	C	0.0202584	1.0086	0.33221	0.00239727	PROMOTER	ENSBTAG00000047038	-0.000390706
3	3:107515911	rs452372798	107515911	G	T	0.0202584	1.0086	0.33221	0.00239727	PROMOTER	ENSBTAG00000047038	-0.000399921
3	3:107515939	rs466061674	107515939	C	G	0.0202584	1.0086	0.33221	0.00239727	PROMOTER	ENSBTAG00000047038	-0.000781632
3	3:107520191	rs446836369	107520191	T	G	0.0202584	1.0086	0.33221	0.00239727	PROMOTER	ENSBTAG00000047038	-0.000798916
3	3:107516916	rs109425029	107516916	C	T	0.0202584	1.0086	0.33221	0.00239727	PROMOTER	ENSBTAG00000047038	-0.00140909
2	2:107901946	rs43319483	107901946	C	T	0.0941139	0.451905	0.148852	0.0023979	PROMOTER	ATG9A	-0.000372506
2	2:107904046	rs43319480	107904046	C	T	0.0941139	0.451905	0.148852	0.0023979	PROMOTER	ANKZF1	-0.00157073
3	3:59587823		59587823	G	A	0.0472165	0.586219	0.193136	0.00240331	PROMOTER	SSX2IP	-0.00318134
16	16:44690459	rs135079494	44690459	C	T	0.273489	-0.292092	0.0962425	0.00240565	PROMOTER	PIK3CD	0.000458008
24	24:21895761	rs210592523	21895761	G	A	0.0178657	0.918666	0.302747	0.00240984	PROMOTER	ENSBTAG00000012426	-0.0016149
24	24:21894927	rs211684098	21894927	G	A	0.0178657	0.918666	0.302747	0.00240984	PROMOTER	ENSBTAG00000012426	-0.00165198
13	13:53308748		53308748	T	C	0.0945924	0.458529	0.15112	0.00241174	PROMOTER	TGM3	-0.000542501
13	13:53317017		53317017	T	C	0.0945924	0.458529	0.15112	0.00241174	PROMOTER	ENSBTAG00000022534	-0.000766176
13	13:53317018		53317018	G	A	0.0945924	0.458529	0.15112	0.00241174	PROMOTER	ENSBTAG00000022534	-0.0007838
13	13:53317926		53317926	C	G	0.0945924	0.458529	0.15112	0.00241174	PROMOTER	ENSBTAG00000022534	-0.00115634
22	22:37726651	rs135975228	37726651	G	A	0.199952	-0.322724	0.106404	0.00242118	PROMOTER	ENSBTAG00000032872	0.00067796
23	23:19891296	rs379317563	19891296	A	G	0.40134	0.271079	0.089385	0.00242368	PROMOTER	TDRD6	-0.000214642
23	23:19891126	rs210368548	19891126	G	A	0.40134	0.271079	0.089385	0.00242368	PROMOTER	TDRD6	-0.000225322
23	23:19891201	rs383752813	19891201	C	T	0.40134	0.271079	0.089385	0.00242368	PROMOTER	TDRD6	-0.000280484
11	11:86833072	rs208644478	86833072	A	C	0.313288	-0.275591	0.0908918	0.00242874	PROMOTER	PDIA6	0.000276993
2	2:130916855	rs211594180	130916855	C	T	0.239671	0.308763	0.101836	0.00242962	NON_SYNONYMOUS	ZBTB40	-0.000108481
4	4:96037468	rs209069930	96037468	T	C	0.359547	0.275405	0.0908644	0.0024379	NON_SYNONYMOUS	PODXL	-0.00188572
19	19:49329111	rs109604564	49329111	A	C	0.0280747	0.766421	0.253052	0.00245605	PROMOTER	POLG2	-0.000455517
23	23:24459021	rs110889149	24459021	G	A	0.369517	0.298166	0.0984475	0.00245621	PROMOTER	MCM3	-0.000698728
27	27:13831670	rs42116420	13831670	C	T	0.397831	0.255811	0.0844831	0.00246214	PROMOTER	ENPP6	-0.000523916
22	22:57320183	rs439724795	57320183	T	C	0.155288	-0.351267	0.116062	0.0024737	PROMOTER	TSEN2	0.00106125
27	27:33896600	rs110309240	33896600	T	C	0.345829	0.270526	0.0894013	0.00247832	PROMOTER	ADAM32	-0.00117672
27	27:33899691	rs132744638	33899691	C	T	0.345829	0.270526	0.0894013	0.00247832	PROMOTER	ADAM32	-0.00166192
27	27:33897757	rs135775292	33897757	C	T	0.345829	0.270526	0.0894013	0.00247832	PROMOTER	ADAM32	-0.00223936
20	20:39787642	rs42680576	39787642	C	G	0.0119636	-1.09438	0.361869	0.00249253	PROMOTER	U6	0.00157318
2	2:125732846		125732846	G	A	0.30276	0.281723	0.0931597	0.00249382	PROMOTER	ENSBTAG00000006342	-0.000645834
15	15:61695675	rs380336876	61695675	G	A	0.1777	-0.349356	0.115565	0.00250254	PROMOTER	ENSBTAG00000039236	0.00099029
1	1:1324241	rs384407399	1324241	A	G	0.173552	-0.324444	0.107468	0.00253619	PROMOTER	TMEM50B	0.000522453
1	1:1321562	rs208146676	1321562	C	T	0.173552	-0.324444	0.107468	0.00253619	PROMOTER	TMEM50B	0.000252566
1	1:153549781		153549781	C	T	0.267108	-0.306029	0.101377	0.00253838	PROMOTER	ENSBTAG00000021906	0.00131515
1	1:153549751	rs435948065	153549751	C	T	0.267108	-0.306029	0.101377	0.00253838	PROMOTER	ENSBTAG00000021906	0.00110443
1	1:153549696		153549696	C	T	0.267108	-0.306029	0.101377	0.00253838	PROMOTER	ENSBTAG00000021906	0.000785677
1	1:153549676		153549676	T	C	0.267108	-0.306029	0.101377	0.00253838	PROMOTER	ENSBTAG00000021906	0.000593957
1	1:153549705		153549705	C	T	0.267108	-0.306029	0.101377	0.00253838	PROMOTER	ENSBTAG00000021906	0.000329116
1	1:153549375	rs462465334	153549375	T	G	0.267108	-0.306029	0.101377	0.00253838	PROMOTER	ENSBTAG00000021906	0.000230964
21	21:7797619	rs384076877	7797619	T	C	0.0566279	-0.544224	0.180333	0.00254553	PROMOTER	SYNM	0.000345736
25	25:38887778	rs133353378	38887778	G	C	0.224836	-0.306379	0.101536	0.00254931	PROMOTER	KDELR2	0.000774415
25	25:38890721	rs109502841	38890721	A	G	0.224836	-0.306379	0.101536	0.00254931	PROMOTER	KDELR2	0.000530721
19	19:41565243	rs451472811	41565243	A	G	0.03948	-0.715661	0.237222	0.00255426	PROMOTER	KRT24	0.00105296
18	18:1956576		1956576	A	G	0.0202584	-0.967472	0.3207	0.00255501	PROMOTER	PDPR	0.00106762
15	15:30460439	rs41629438	30460439	T	C	0.0461796	0.600886	0.199225	0.00256032	PROMOTER	MFRP	-0.000167342
15	15:30440310	rs136440302	30440310	G	A	0.0461796	0.600886	0.199225	0.00256032	PROMOTER	RNF26	-0.00021286
15	15:30440274	rs377941382	30440274	T	C	0.0461796	0.600886	0.199225	0.00256032	PROMOTER	RNF26	-0.00048591
15	15:30443565	rs109266673	30443565	A	G	0.0461796	0.600886	0.199225	0.00256032	PROMOTER	RNF26	-0.000764994
15	15:30441491	rs136096927	30441491	A	G	0.0461796	0.600886	0.199225	0.00256032	PROMOTER	RNF26	-0.00133873
16	16:2651443	rs109391590	2651443	A	C	0.0481736	-0.560363	0.185835	0.00256652	PROMOTER	CNTN2	0.000438321
26	26:17644554	rs42088167	17644554	T	C	0.0669166	-0.524208	0.173861	0.002569	PROMOTER	TLL2	7.02313e-05
2	2:38680240	rs385150705	38680240	G	C	0.0413942	0.651714	0.216323	0.00258945	PROMOTER	CYTIP	-0.00114633
2	2:125829776	rs385935339	125829776	G	A	0.486441	0.260484	0.0865057	0.00260238	NON_SYNONYMOUS	ENSBTAG00000009937	-0.00117849
22	22:37343600	rs136887240	37343600	T	G	0.495374	0.249591	0.0828957	0.00260468	PROMOTER	PRICKLE2	2.85662e-05
22	22:37344472	rs137455179	37344472	A	C	0.495374	0.249591	0.0828957	0.00260468	PROMOTER	PRICKLE2	-0.000175223
22	22:37342031	rs136156792	37342031	G	A	0.495374	0.249591	0.0828957	0.00260468	PROMOTER	PRICKLE2	-0.000204661
22	22:37343759	rs110113341	37343759	G	A	0.495374	0.249591	0.0828957	0.00260468	PROMOTER	PRICKLE2	-0.000296874
22	22:37344277	rs109595441	37344277	C	A	0.495374	0.249591	0.0828957	0.00260468	PROMOTER	PRICKLE2	-0.000347429
22	22:37343827	rs135638602	37343827	A	G	0.495374	0.249591	0.0828957	0.00260468	PROMOTER	PRICKLE2	-0.000378364
22	22:37343816	rs110100969	37343816	C	A	0.495374	0.249591	0.0828957	0.00260468	PROMOTER	PRICKLE2	-0.000523511
22	22:37342636	rs136073035	37342636	T	A	0.495374	0.249591	0.0828957	0.00260468	PROMOTER	PRICKLE2	-0.000564504
22	22:37342280	rs110826179	37342280	G	C	0.495374	0.249591	0.0828957	0.00260468	PROMOTER	PRICKLE2	-0.000655108
22	22:37342447	rs137285183	37342447	A	C	0.495374	0.249591	0.0828957	0.00260468	PROMOTER	PRICKLE2	-0.000732323
7	7:60704976	rs385652067	60704976	T	A	0.135747	0.366018	0.121592	0.00261059	PROMOTER	DPYSL3	-0.000258953
2	2:8900075	rs456326334	8900075	A	G	0.0392407	-0.639885	0.212681	0.00262406	PROMOTER	CALCRL	0.00348175
2	2:8899169	rs467537009	8899169	G	A	0.0392407	-0.639885	0.212681	0.00262406	PROMOTER	CALCRL	0.00276801
2	2:8898958	rs449108949	8898958	T	C	0.0392407	-0.639885	0.212681	0.00262406	PROMOTER	CALCRL	0.00272102
29	29:41500958	rs136076362	41500958	G	A	0.210959	0.317552	0.105557	0.00262681	PROMOTER	SCGB1A1	-0.000787641
13	13:58658915	rs41699845	58658915	C	A	0.123784	0.426655	0.141844	0.00263035	PROMOTER	ANKRD60	-0.00175402
7	7:23583245		23583245	T	C	0.0649226	-0.519968	0.172868	0.00263064	PROMOTER	ENSBTAG00000031205	0.000448142
7	7:23582378		23582378	A	G	0.0649226	-0.519968	0.172868	0.00263064	PROMOTER	ENSBTAG00000031205	0.000267641
7	7:23583221		23583221	G	A	0.0649226	-0.519968	0.172868	0.00263064	PROMOTER	ENSBTAG00000031205	0.000123759
12	12:25231167	rs208561694	25231167	T	C	0.221168	-0.310317	0.103168	0.00263077	PROMOTER	ENSBTAG00000018955	0.00112623
2	2:125732068		125732068	T	C	0.220211	0.308796	0.102667	0.00263187	PROMOTER	ENSBTAG00000006342	-0.000985364
9	9:74100066	rs382737706	74100066	C	A	0.143962	0.374313	0.12447	0.00263614	PROMOTER	HBS1L	-0.000214821
15	15:30422916	rs137474328	30422916	A	G	0.0459403	0.600219	0.199639	0.00264261	PROMOTER	MCAM	-0.000597791
26	26:31154206	rs134547194	31154206	A	G	0.405328	0.265007	0.0881517	0.0026448	PROMOTER	SMNDC1	-0.000368756
17	17:72314945	rs137384134	72314945	T	C	0.276759	-0.276175	0.0919017	0.00265482	NON_SYNONYMOUS	EIF4ENIF1	0.000241261
5	5:27773823	rs458204505	27773823	A	G	0.0370075	0.690074	0.229678	0.0026599	PROMOTER	snoR4	-0.000149954
9	9:74097116	rs208523253	74097116	A	C	0.120115	0.394951	0.131538	0.00267725	PROMOTER	HBS1L	-0.000124297
9	9:74099121	rs381981430	74099121	T	G	0.120115	0.394951	0.131538	0.00267725	PROMOTER	HBS1L	-0.000273911
9	9:74100678	rs383650481	74100678	A	G	0.120115	0.394951	0.131538	0.00267725	PROMOTER	HBS1L	-0.000376167
25	25:2236137	rs109187854	2236137	T	C	0.351571	-0.265309	0.0883705	0.00268006	PROMOTER	ENSBTAG00000047368	0.000170863
25	25:2236157	rs109732306	2236157	C	T	0.351571	-0.265309	0.0883705	0.00268006	PROMOTER	ENSBTAG00000047368	2.14707e-05
25	25:2236246	rs109428950	2236246	C	T	0.351571	-0.265309	0.0883705	0.00268006	PROMOTER	ENSBTAG00000047368	-5.1304e-06
22	22:54911825	rs210776400	54911825	T	C	0.277875	0.293405	0.0977448	0.00268436	PROMOTER	TMEM42	-0.0011629
25	25:14175242	rs109171392	14175242	A	G	0.120912	-0.380541	0.126806	0.00269127	PROMOTER	KIAA0430	0.000503749
16	16:24924574	rs383193440	24924574	A	G	0.0933961	0.414835	0.138242	0.00269287	PROMOTER	2020-03-02	-0.00116495
23	23:19890645	rs384751982	19890645	A	G	0.356436	0.277281	0.0924077	0.00269426	PROMOTER	TDRD6	-0.000240302
7	7:21436331	rs135659404	21436331	C	T	0.435556	-0.262047	0.0873586	0.00270276	PROMOTER	MRPL54	0.00029019
19	19:8016543	rs379646840	8016543	T	C	0.367922	0.267384	0.0891822	0.00271599	PROMOTER	SCPEP1	-0.00110475
15	15:3699379	rs137159563	3699379	T	G	0.445207	0.247958	0.0827213	0.00272199	PROMOTER	ENSBTAG00000006093	-0.000808492
1	1:1305447	rs382278812	1305447	T	C	0.161908	-0.331938	0.110745	0.00272361	PROMOTER	DNAJC28	0.000752554
20	20:11410924	rs382572129	11410924	A	G	0.0122029	1.19298	0.398042	0.00272531	PROMOTER	PIK3R1	-0.000650422
1	1:153547865	rs447850886	153547865	T	C	0.266948	-0.304029	0.101448	0.00272729	PROMOTER	ENSBTAG00000021906	0.000686522
19	19:8016462	rs379667190	8016462	T	A	0.36848	0.267211	0.0891667	0.00272866	PROMOTER	SCPEP1	-0.000188568
13	13:37333374		37333374	A	G	0.0578242	0.518361	0.173015	0.00273504	PROMOTER	RAB18	-0.000621116
13	13:37333526		37333526	A	T	0.0578242	0.518361	0.173015	0.00273504	PROMOTER	RAB18	-0.00132992
22	22:37344998	rs134836456	37344998	A	T	0.448477	0.251474	0.0839395	0.00273643	PROMOTER	PRICKLE2	-6.65777e-05
22	22:56985030	rs43564858	56985030	T	A	0.0513639	0.650677	0.217195	0.00273714	PROMOTER	ENSBTAG00000015283	-0.000316475
22	22:56985451	rs43564856	56985451	A	G	0.0513639	0.650677	0.217195	0.00273714	PROMOTER	SNORA7	-0.00024379
17	17:12736815		12736815	G	A	0.0124422	1.27741	0.426433	0.00273929	NON_SYNONYMOUS	ZNF827	-0.00421952
16	16:65009827	rs468337106	65009827	T	A	0.0741745	0.47918	0.159983	0.0027427	PROMOTER	ENSBTAG00000000772	-0.000329551
11	11:101005479	rs210659700	101005479	G	A	0.0242463	-0.813923	0.271822	0.00275055	NON_SYNONYMOUS	EXOSC2	0.000416503
1	1:153549605		153549605	A	G	0.267028	-0.303574	0.101393	0.00275311	PROMOTER	ENSBTAG00000021906	0.00117846
1	1:153548119	rs469233889	153548119	T	C	0.267028	-0.303574	0.101393	0.00275311	PROMOTER	ENSBTAG00000021906	0.00077151
1	1:153548910	rs433770003	153548910	G	A	0.267028	-0.303574	0.101393	0.00275311	PROMOTER	ENSBTAG00000021906	0.00072607
1	1:153548550	rs445366346	153548550	C	T	0.267028	-0.303574	0.101393	0.00275311	PROMOTER	ENSBTAG00000021906	0.000560977
22	22:56864451	rs378974772	56864451	T	G	0.0945924	0.454522	0.151817	0.00275455	PROMOTER	H1FOO	-0.00030595
19	19:30105878	rs383674916	30105878	T	A	0.0165896	0.967659	0.323518	0.00278016	PROMOTER	MYH4	-0.000486641
19	19:48749247	rs384534325	48749247	A	T	0.0185835	0.871152	0.291347	0.00278899	PROMOTER	ENSBTAG00000024947	4.36476e-05
21	21:22011941	rs379941033	22011941	T	C	0.139576	-0.351484	0.11758	0.00279598	PROMOTER	SEMA4B	0.000485421
13	13:48552660	rs463133261	48552660	C	G	0.18416	-0.398314	0.133267	0.00280033	PROMOTER	CRLS1	0.000716575
13	13:48548486	rs380095090	48548486	T	C	0.18416	-0.398314	0.133267	0.00280033	PROMOTER	CRLS1	0.000265881
5	5:45640009	rs135919788	45640009	C	T	0.451109	0.259907	0.0869816	0.00280742	PROMOTER	MDM1	-0.000207501
5	5:45642681	rs135422918	45642681	G	A	0.451109	0.259907	0.0869816	0.00280742	PROMOTER	MDM1	-0.000270709
2	2:1403503	rs137506487	1403503	T	C	0.161349	-0.325791	0.109059	0.0028147	PROMOTER	AMER3	0.00134854
14	14:83237862	rs457754588	83237862	A	C	0.0174669	-0.912504	0.305473	0.00281562	PROMOTER	ZFAND1	1.82081e-06
23	23:13104787	rs109629257	13104787	A	C	0.0329399	0.688041	0.230362	0.00281928	PROMOTER	ENSBTAG00000007140	-0.000494939
23	23:13104764	rs110370017	13104764	T	C	0.0329399	0.688041	0.230362	0.00281928	PROMOTER	ENSBTAG00000007140	-0.0007301
11	11:87311578	rs211248020	87311578	T	G	0.1907	0.331037	0.110838	0.00282029	PROMOTER	HPCAL1	-0.000154811
19	19:20816616	rs382430272	20816616	G	A	0.0160313	1.0075	0.337355	0.00282212	PROMOTER	FLOT2	-0.000455673
23	23:15573265	rs384752937	15573265	T	C	0.0508853	0.589045	0.197291	0.00282964	PROMOTER	PGC	-0.000401209
17	17:17442519	rs383475876	17442519	A	G	0.2238	-0.289617	0.0970057	0.00283058	NON_SYNONYMOUS	TBC1D9	0.000240205
19	19:9708870	rs137017093	9708870	G	C	0.428936	0.253426	0.0848882	0.00283195	PROMOTER	2020-09-04	-0.000136827
21	21:59160314	rs471350008	59160314	G	A	0.106317	-0.405379	0.135801	0.00283492	PROMOTER	ASB2	0.000629666
4	4:61480021	rs43398966	61480021	A	G	0.140294	-0.357918	0.119905	0.00283563	PROMOTER	EEPD1	0.000829323
19	19:8018405	rs384295815	8018405	A	G	0.368001	0.266101	0.0891616	0.00284063	PROMOTER	SCPEP1	-0.000325647
21	21:23671848	rs41974034	23671848	A	G	0.269341	-0.285456	0.095653	0.00284238	PROMOTER	HOMER2	0.000229441
6	6:48468618	rs134314756	48468618	A	G	0.0996969	-0.436683	0.146333	0.00284345	PROMOTER	ENSBTAG00000045570	0.000486677
6	6:48466804	rs135395109	48466804	G	A	0.0996969	-0.436683	0.146333	0.00284345	PROMOTER	ENSBTAG00000045570	0.000399719
5	5:45643808		45643808	A	G	0.0606955	-0.549	0.183991	0.00284652	PROMOTER	MDM1	0.000290313
2	2:107882342	rs109446852	107882342	G	T	0.0977827	0.434915	0.145777	0.00285052	NON_SYNONYMOUS	ZFAND2B	-0.00107467
13	13:48430820	rs377907782	48430820	T	C	0.190062	-0.38861	0.130285	0.00285647	PROMOTER	CHGB	0.0002465
23	23:19892322	rs208513257	19892322	G	C	0.392407	0.268601	0.0900636	0.00286046	PROMOTER	TDRD6	-5.86279e-05
23	23:19892313	rs210731952	19892313	G	C	0.392407	0.268601	0.0900636	0.00286046	PROMOTER	TDRD6	-0.000136354
13	13:18564550	rs382602305	18564550	C	A	0.103765	0.408686	0.137057	0.00286502	PROMOTER	CREM	-0.00144399
13	13:18565427	rs383327699	18565427	G	A	0.103765	0.408686	0.137057	0.00286502	PROMOTER	CREM	-0.0018017
17	17:64426696		64426696	T	C	0.0145956	-1.07331	0.359993	0.00286877	PROMOTER	ERP29	0.000701004
18	18:56785795		56785795	A	G	0.0421917	-0.642386	0.215466	0.00286951	PROMOTER	VRK3	0.000448868
19	19:38219429	rs209931666	38219429	C	T	0.0357314	-0.652525	0.21894	0.00287889	PROMOTER	SNF8	0.000931131
19	19:38217829	rs382492518	38217829	G	A	0.0357314	-0.652525	0.21894	0.00287889	PROMOTER	SNF8	0.000922206
19	19:38221117	rs377974406	38221117	A	T	0.0357314	-0.652525	0.21894	0.00287889	PROMOTER	SNF8	0.000850856
19	19:38217481	rs383561958	38217481	G	T	0.0357314	-0.652525	0.21894	0.00287889	PROMOTER	SNF8	0.000830132
19	19:38220385	rs381682876	38220385	C	T	0.0357314	-0.652525	0.21894	0.00287889	PROMOTER	SNF8	0.000777302
19	19:38218361	rs380423818	38218361	T	A	0.0357314	-0.652525	0.21894	0.00287889	PROMOTER	SNF8	0.000630712
19	19:38220344	rs381953984	38220344	G	A	0.0357314	-0.652525	0.21894	0.00287889	PROMOTER	SNF8	0.000456668
19	19:38218484	rs380668720	38218484	A	T	0.0357314	-0.652525	0.21894	0.00287889	PROMOTER	SNF8	0.00037484
14	14:75547057		75547057	T	C	0.0193013	-0.891474	0.299154	0.00288263	PROMOTER	SLC26A7	0.000832276
14	14:75549965		75549965	T	G	0.0193013	-0.891474	0.299154	0.00288263	PROMOTER	SLC26A7	0.000392778
4	4:107932497	rs210581339	107932497	T	G	0.137183	-0.383529	0.128715	0.0028856	PROMOTER	ENSBTAG00000046020	0.000303966
1	1:73792657	rs209391445	73792657	T	G	0.314245	-0.270995	0.0910142	0.00290612	PROMOTER	CPN2	0.000140506
1	1:73788522	rs109278794	73788522	G	T	0.314245	-0.270995	0.0910142	0.00290612	PROMOTER	CPN2	-4.63953e-05
25	25:37493074		37493074	C	T	0.0942734	0.436472	0.146602	0.00290845	PROMOTER	ATP5J2	-0.00114897
25	25:37509706		37509706	A	C	0.0942734	0.436472	0.146602	0.00290845	PROMOTER	ENSBTAG00000020440	-0.00125307
15	15:61695626	rs383411049	61695626	C	T	0.162466	-0.347407	0.11669	0.00290906	PROMOTER	ENSBTAG00000039236	0.00101298
19	19:37999728	rs381178571	37999728	C	T	0.215345	-0.313799	0.105407	0.00291066	PROMOTER	ABI3	0.00126054
19	19:37999687	rs382477958	37999687	A	G	0.215345	-0.313799	0.105407	0.00291066	PROMOTER	ABI3	0.000589988
19	19:30323331		30323331	T	C	0.0037486	-1.97165	0.662291	0.00291066	PROMOTER	TMEM220	0.000576102
21	21:55285333	rs208408947	55285333	G	A	0.0614931	-0.521307	0.175129	0.00291372	PROMOTER	PRPF39	0.000808132
19	19:9699119	rs134551739	9699119	T	C	0.27963	0.280573	0.0942659	0.00291657	PROMOTER	2020-09-04	-6.58746e-05
19	19:9700772	rs110279462	9700772	A	G	0.27963	0.280573	0.0942659	0.00291657	PROMOTER	MTMR4	-0.000151131
13	13:48490074	rs446102976	48490074	T	C	0.181209	-0.403125	0.135441	0.00291668	PROMOTER	TRMT6	0.00126735
13	13:48489240		48489240	G	A	0.181209	-0.403125	0.135441	0.00291668	PROMOTER	TRMT6	0.000893902
25	25:11702319	rs381269428	11702319	A	G	0.0204977	0.830181	0.278989	0.00292348	PROMOTER	ENSBTAG00000046399	-8.66691e-05
23	23:7524613	rs384101684	7524613	A	G	0.0382039	0.619421	0.208234	0.00293337	PROMOTER	PHF1	-0.000722245
13	13:61744294	rs110812475	61744294	C	T	0.27963	0.302423	0.101668	0.00293347	PROMOTER	COX4I2	0.000152412
13	13:61744267	rs109032894	61744267	C	G	0.27963	0.302423	0.101668	0.00293347	PROMOTER	COX4I2	-0.00104608
20	20:28510657	rs380772572	28510657	T	G	0.0123624	-1.04636	0.351771	0.00293419	PROMOTER	PARP8	0.00200831
22	22:12674121	rs478409823	12674121	G	C	0.235843	-0.308003	0.103556	0.00293705	PROMOTER	CCR8	0.000321375
21	21:22791395	rs382814773	22791395	C	G	0.19405	0.339103	0.11406	0.00294884	PROMOTER	SEC11A	-0.000300358
15	15:30492230	rs137010921	30492230	C	T	0.0474557	0.582722	0.196067	0.00295815	PROMOTER	USP2	-0.000345568
23	23:13085574	rs211393836	13085574	C	T	0.126894	0.374505	0.126053	0.00296831	PROMOTER	bta-mir-2377	-0.000331076
5	5:28862841	rs132712124	28862841	T	G	0.421279	-0.261889	0.088163	0.00297301	PROMOTER	CSRNP2	0.000611756
11	11:86943616		86943616	C	G	0.36513	0.26416	0.0889376	0.00297637	PROMOTER	NOL10	-0.00012592
11	11:86943613		86943613	C	T	0.36513	0.26416	0.0889376	0.00297637	PROMOTER	NOL10	-0.000483421
17	17:55747939	rs384032703	55747939	C	G	0.29933	-0.277035	0.0932742	0.00297691	PROMOTER	SETD1B	0.000607187
4	4:35559225	rs475080759	35559225	C	T	0.123465	0.360332	0.121358	0.00298611	PROMOTER	SEMA3D	-0.00168686
2	2:131418659	rs210562736	131418659	T	C	0.425905	-0.253263	0.0853276	0.00299616	PROMOTER	ENSBTAG00000040602	0.00171497
2	2:131418510	rs43329674	131418510	C	T	0.425905	-0.253263	0.0853276	0.00299616	PROMOTER	ENSBTAG00000040602	0.00130356
2	2:131419126	rs43329677	131419126	C	G	0.425905	-0.253263	0.0853276	0.00299616	PROMOTER	ENSBTAG00000040602	0.00125239
2	2:131418618	rs43329676	131418618	A	G	0.425905	-0.253263	0.0853276	0.00299616	PROMOTER	ENSBTAG00000040602	0.0011626
2	2:131419110	rs208268731	131419110	A	C	0.425905	-0.253263	0.0853276	0.00299616	PROMOTER	ENSBTAG00000040602	0.000704333
25	25:37519874		37519874	T	C	0.0933961	0.43749	0.147396	0.00299624	NON_SYNONYMOUS	ENSBTAG00000020440	-0.00158084
22	22:52421040	rs110365838	52421040	T	C	0.137263	0.411783	0.138831	0.0030162	NON_SYNONYMOUS	MAP4	-0.00154789
18	18:46543205		46543205	A	G	0.0275961	0.767533	0.258797	0.00301928	PROMOTER	RBM42	-0.000980938
7	7:23584477		23584477	C	T	0.0650024	-0.51228	0.172743	0.00302139	PROMOTER	ENSBTAG00000031205	0.000160022
23	23:19890816	rs385850049	19890816	A	C	0.359467	0.27308	0.0921057	0.00302829	PROMOTER	TDRD6	-0.000111246
9	9:54031856	rs133492722	54031856	C	G	0.48692	0.24227	0.0817312	0.00303444	PROMOTER	FHL5	-0.000471711
22	22:41700543	rs210006036	41700543	T	C	0.454139	0.248261	0.0837651	0.00303891	PROMOTER	ENSBTAG00000044432	-0.000416353
21	21:20890529	rs41974998	20890529	T	G	0.323098	-0.266185	0.0898251	0.00304288	PROMOTER	MFGE8	0.000111156
9	9:54035114	rs137327075	54035114	C	G	0.487159	0.242143	0.0817217	0.00304642	PROMOTER	FHL5	-0.000680019
16	16:27546306	rs208155629	27546306	G	A	0.25323	-0.285298	0.0962895	0.0030474	PROMOTER	CCDC185	0.000595232
9	9:43406302	rs466287618	43406302	A	G	0.117403	-0.394595	0.13321	0.00305449	PROMOTER	BEND3	0.000918246
9	9:43406275	rs447749018	43406275	T	G	0.117403	-0.394595	0.13321	0.00305449	PROMOTER	BEND3	0.00036518
25	25:17082940	rs110617609	17082940	A	T	0.382996	0.275353	0.0929788	0.00306182	PROMOTER	TMC7	-0.000585366
13	13:43604409	rs211261983	43604409	A	T	0.47033	-0.264568	0.0893482	0.00306555	PROMOTER	UCN3	0.00141545
1	1:73792586	rs443628011	73792586	C	A	0.310815	-0.270111	0.0912239	0.00306675	PROMOTER	CPN2	-1.70479e-06
29	29:12172968	rs385064458	12172968	C	G	0.132637	-0.367548	0.124133	0.0030672	PROMOTER	ENSBTAG00000017735	0.000210364
29	29:12172738	rs29022284	12172738	A	G	0.132637	-0.367548	0.124133	0.0030672	PROMOTER	ENSBTAG00000017735	0.000116618
16	16:2610512	rs41637409	2610512	C	T	0.0477748	-0.552273	0.186601	0.00307997	NON_SYNONYMOUS	NFASC	0.0006363
6	6:93019693	rs43469985	93019693	T	C	0.0220928	0.81929	0.27684	0.00308203	PROMOTER	U6	-0.00168329
6	6:93018748	rs132968271	93018748	A	G	0.0220928	0.81929	0.27684	0.00308203	PROMOTER	U6	-0.00192428
22	22:58698987	rs211054770	58698987	C	T	0.484687	-0.256721	0.0867735	0.00309117	PROMOTER	XPC	0.00102341
24	24:2553630		2553630	T	G	0.0282342	0.765972	0.258909	0.00309179	PROMOTER	ENSBTAG00000022890	1.72248e-05
24	24:2553593		2553593	G	T	0.0282342	0.765972	0.258909	0.00309179	PROMOTER	ENSBTAG00000022890	-6.63705e-05
24	24:2553707		2553707	C	G	0.0282342	0.765972	0.258909	0.00309179	PROMOTER	ENSBTAG00000022890	-0.000114457
24	24:2554170	rs482718079	2554170	G	A	0.0282342	0.765972	0.258909	0.00309179	PROMOTER	ENSBTAG00000022890	-0.000182191
24	24:2553662		2553662	C	T	0.0282342	0.765972	0.258909	0.00309179	PROMOTER	ENSBTAG00000022890	-0.000256949
24	24:2553642	rs447753051	2553642	G	C	0.0282342	0.765972	0.258909	0.00309179	PROMOTER	ENSBTAG00000022890	-0.000362509
24	24:2554290		2554290	T	C	0.0282342	0.765972	0.258909	0.00309179	PROMOTER	ENSBTAG00000022890	-0.000382722
17	17:14924917	rs457070166	14924917	A	G	0.117642	0.390737	0.1321	0.00309755	PROMOTER	USP38	-0.00195469
19	19:29490847	rs41908119	29490847	T	G	0.344553	0.275127	0.0930203	0.00309931	PROMOTER	STX8	-0.000492006
21	21:57383427		57383427	G	T	0.00550327	1.45845	0.493132	0.00310129	PROMOTER	ENSBTAG00000005786	-0.000239206
1	1:153547798		153547798	T	C	0.26655	-0.300479	0.101617	0.00310665	PROMOTER	ENSBTAG00000021906	0.000519707
11	11:90032977	rs475245190	90032977	C	G	0.034854	-0.660325	0.223352	0.00311228	PROMOTER	RSAD2	-0.00014427
23	23:7418946	rs211589187	7418946	C	G	0.0779231	0.465212	0.157394	0.00311945	NON_SYNONYMOUS	TAPBP	-0.00516717
1	1:153547163		153547163	A	C	0.26639	-0.300463	0.101658	0.00312045	NON_SYNONYMOUS	ENSBTAG00000021906	0.00109823
1	1:153547727	rs440691362	153547727	G	A	0.26647	-0.300403	0.101652	0.00312444	PROMOTER	ENSBTAG00000021906	0.000765575
23	23:13087061	rs136130531	13087061	C	A	0.121311	0.381918	0.129243	0.00312622	PROMOTER	bta-mir-2377	-0.000649633
23	23:13085785	rs209679459	13085785	T	C	0.121311	0.381918	0.129243	0.00312622	PROMOTER	bta-mir-2377	-0.000814933
18	18:46512200	rs384889583	46512200	G	A	0.0280747	0.756796	0.256236	0.00314177	PROMOTER	ENSBTAG00000047277	-0.000723379
5	5:111125899	rs133778256	111125899	A	G	0.271016	0.282617	0.0956976	0.00314469	PROMOTER	CBX7	-0.000538246
5	5:111125767	rs137632642	111125767	G	A	0.271016	0.282617	0.0956976	0.00314469	PROMOTER	CBX7	-0.00102637
1	1:81139872	rs209754065	81139872	G	A	0.181369	0.336912	0.114109	0.00315175	PROMOTER	HRG	-0.000942091
11	11:106390282	rs211115907	106390282	A	G	0.425905	-0.254348	0.0861474	0.00315238	PROMOTER	ENSBTAG00000047297	0.000400135
11	11:106389696	rs111002464	106389696	C	T	0.425905	-0.254348	0.0861474	0.00315238	PROMOTER	ENSBTAG00000047297	0.000249443
22	22:48496954	rs135275754	48496954	C	T	0.369836	-0.266705	0.0903365	0.00315365	PROMOTER	SFMBT1	0.000843682
17	17:25498815	rs383659664	25498815	G	A	0.350215	0.261708	0.0886473	0.00315482	PROMOTER	PCDH10	-0.000526012
17	17:25497713	rs110466126	25497713	C	A	0.350215	0.261708	0.0886473	0.00315482	PROMOTER	PCDH10	-0.000906267
17	17:25496955	rs109203547	25496955	G	C	0.350215	0.261708	0.0886473	0.00315482	PROMOTER	PCDH10	-0.000923183
17	17:72268693	rs478426835	72268693	T	C	0.0762482	-0.432423	0.146486	0.00315757	PROMOTER	ENSBTAG00000008990	0.000632314
26	26:20966385	rs381906757	20966385	C	G	0.421838	0.256173	0.0867894	0.0031607	PROMOTER	CHUK	-0.0016825
11	11:86345905	rs211151920	86345905	A	G	0.344792	0.26746	0.0906354	0.00316811	PROMOTER	E2F6	-0.000322178
19	19:51766547	rs208613615	51766547	A	G	0.0449035	-0.579933	0.196559	0.00317336	PROMOTER	CCDC137	0.000739533
2	2:125829616	rs381372985	125829616	A	G	0.486441	0.255217	0.0865211	0.00318019	PROMOTER	ENSBTAG00000009937	-0.000670101
29	29:12176174	rs208780812	12176174	G	T	0.132477	-0.366352	0.124205	0.0031822	PROMOTER	ENSBTAG00000017735	0.000371336
6	6:15996887	rs385502200	15996887	G	A	0.0695486	0.492591	0.167054	0.00319114	PROMOTER	PITX2	-0.000783763
9	9:74080583	rs109770478	74080583	A	G	0.103286	0.415219	0.14091	0.00321197	NON_SYNONYMOUS	HBS1L	-0.000162328
11	11:93562302	rs136764135	93562302	A	G	0.244138	0.307642	0.104406	0.0032129	PROMOTER	ENSBTAG00000038726	-0.000476618
11	11:86343619	rs385602956	86343619	A	G	0.34543	0.26665	0.0905014	0.00321539	PROMOTER	E2F6	-0.000545473
11	11:86343594	rs207767451	86343594	T	C	0.34543	0.26665	0.0905014	0.00321539	PROMOTER	E2F6	-0.000586819
11	11:86343131	rs209135450	86343131	C	T	0.34543	0.26665	0.0905014	0.00321539	PROMOTER	E2F6	-0.000601454
11	11:86342747	rs208200671	86342747	T	C	0.34543	0.26665	0.0905014	0.00321539	PROMOTER	E2F6	-0.000677021
11	11:86343474	rs210469179	86343474	C	T	0.34543	0.26665	0.0905014	0.00321539	PROMOTER	E2F6	-0.000833858
13	13:43605245	rs209107046	43605245	G	A	0.47384	-0.263256	0.0893506	0.00321574	PROMOTER	UCN3	0.00133904
11	11:93562750	rs133803645	93562750	T	G	0.244058	0.307562	0.104407	0.00322115	PROMOTER	ENSBTAG00000038726	-5.00533e-05
11	11:93562407	rs134653840	93562407	G	A	0.244058	0.307562	0.104407	0.00322115	PROMOTER	ENSBTAG00000038726	-0.000114446
11	11:93560565	rs133141332	93560565	A	G	0.244058	0.307562	0.104407	0.00322115	PROMOTER	ENSBTAG00000038726	-0.000283692
11	11:93562614	rs136000498	93562614	A	C	0.244058	0.307562	0.104407	0.00322115	PROMOTER	ENSBTAG00000038726	-0.000532976
11	11:93563877	rs135971879	93563877	A	G	0.244058	0.307562	0.104407	0.00322115	NON_SYNONYMOUS	ENSBTAG00000038726	-0.000567218
25	25:2270027	rs134391341	2270027	G	A	0.378051	-0.257679	0.0874899	0.00322703	PROMOTER	PRSS33	0.0212883
25	25:2270101	rs136604335	2270101	C	T	0.378051	-0.257679	0.0874899	0.00322703	PROMOTER	PRSS33	0.0175609
25	25:2268438	rs133299845	2268438	G	A	0.378051	-0.257679	0.0874899	0.00322703	PROMOTER	PRSS33	0.0160279
25	25:2269715	rs135874238	2269715	G	A	0.378051	-0.257679	0.0874899	0.00322703	PROMOTER	PRSS33	0.0126127
25	25:2268569	rs134327442	2268569	G	A	0.378051	-0.257679	0.0874899	0.00322703	PROMOTER	PRSS33	0.0111875
25	25:2268819	rs133113343	2268819	A	G	0.378051	-0.257679	0.0874899	0.00322703	PROMOTER	PRSS33	0.010355
4	4:107971878	rs385113840	107971878	G	A	0.101452	-0.424958	0.144288	0.00322735	NON_SYNONYMOUS	ENSBTAG00000047188	8.23991e-05
25	25:17086033	rs110920667	17086033	C	T	0.477827	0.262741	0.0892451	0.00323959	PROMOTER	TMC7	1.14641e-05
2	2:125829700	rs384397285	125829700	T	C	0.486441	0.254545	0.0864781	0.00324563	PROMOTER	ENSBTAG00000009937	-0.000323873
11	11:93559655	rs133821354	93559655	T	C	0.244537	0.306915	0.104285	0.00325	PROMOTER	ENSBTAG00000038726	-0.0004129
11	11:93559152	rs136603499	93559152	T	C	0.244537	0.306915	0.104285	0.00325	PROMOTER	ENSBTAG00000038726	-0.00109443
2	2:125829107	rs380063175	125829107	T	C	0.486282	0.254555	0.0865042	0.00325369	PROMOTER	ENSBTAG00000009937	-0.000477171
2	2:125828927	rs208525912	125828927	T	C	0.486282	0.254555	0.0865042	0.00325369	PROMOTER	ENSBTAG00000009937	-0.000839257
2	2:125829458	rs383668975	125829458	T	C	0.486282	0.254555	0.0865042	0.00325369	PROMOTER	ENSBTAG00000009937	-0.000908223
23	23:9940414	rs209844839	9940414	A	C	0.0489711	-0.644027	0.218897	0.00325952	PROMOTER	MAPK14	0.00103088
23	23:9941290	rs210293906	9941290	C	T	0.0489711	-0.644027	0.218897	0.00325952	PROMOTER	MAPK14	0.000562329
23	23:9943652	rs208125750	9943652	G	A	0.0489711	-0.644027	0.218897	0.00325952	PROMOTER	SLC26A8	0.000379237
25	25:2963572	rs110254693	2963572	C	T	0.300526	-0.269298	0.0915459	0.00326447	NON_SYNONYMOUS	SLX4	0.000341083
23	23:9234390	rs475190943	9234390	A	C	0.0907641	0.438734	0.149159	0.00326754	PROMOTER	DEF6	-0.000167153
23	23:9237554	rs210946815	9237554	T	C	0.0907641	0.438734	0.149159	0.00326754	PROMOTER	DEF6	-0.000204104
13	13:64373676	rs381523886	64373676	A	T	0.383474	-0.259726	0.0883097	0.00327067	PROMOTER	RPL26	0.000668897
13	13:64372966	rs381116983	64372966	C	T	0.383474	-0.259726	0.0883097	0.00327067	NON_SYNONYMOUS	RPL26	0.000619985
13	13:64373456	rs381231729	64373456	G	A	0.383474	-0.259726	0.0883097	0.00327067	PROMOTER	RPL26	0.000274595
16	16:2651600	rs109917549	2651600	C	T	0.0480938	-0.546872	0.185982	0.00327733	PROMOTER	CNTN2	0.00101515
16	16:2652895	rs385024175	2652895	T	C	0.0480938	-0.546872	0.185982	0.00327733	PROMOTER	CNTN2	0.000832387
8	8:64089279	rs43557324	64089279	T	A	0.177461	0.321661	0.109409	0.00328235	PROMOTER	GABBR2	-0.000241499
8	8:64093178	rs43557327	64093178	A	G	0.177461	0.321661	0.109409	0.00328235	PROMOTER	GABBR2	-0.000316126
11	11:86342025	rs208972368	86342025	A	G	0.345589	0.265966	0.0904753	0.00328585	PROMOTER	E2F6	-0.000506953
11	11:86342312	rs380666140	86342312	C	T	0.345589	0.265966	0.0904753	0.00328585	PROMOTER	E2F6	-0.000570633
11	11:86342717	rs464530620	86342717	T	C	0.345589	0.265966	0.0904753	0.00328585	PROMOTER	E2F6	-0.000574371
4	4:108497731	rs133839488	108497731	G	T	0.350933	0.25728	0.0875476	0.00329542	PROMOTER	NOBOX	-0.000368882
25	25:2815080	rs109403300	2815080	T	C	0.262801	0.316205	0.107623	0.00330255	PROMOTER	OR2C1	-7.17845e-05
25	25:2814900	rs110915288	2814900	G	A	0.262801	0.316205	0.107623	0.00330255	PROMOTER	OR2C1	-0.00010684
25	25:2814427	rs211171549	2814427	C	T	0.262801	0.316205	0.107623	0.00330255	PROMOTER	OR2C1	-0.000208852
25	25:2815002	rs110708183	2815002	T	C	0.262801	0.316205	0.107623	0.00330255	PROMOTER	OR2C1	-0.000254606
25	25:2814531	rs208281586	2814531	C	T	0.262801	0.316205	0.107623	0.00330255	PROMOTER	OR2C1	-0.000375873
25	25:2814707	rs109393374	2814707	G	A	0.262801	0.316205	0.107623	0.00330255	PROMOTER	OR2C1	-0.000650578
29	29:28602067	rs42178722	28602067	G	A	0.0776041	0.449412	0.153033	0.00331718	PROMOTER	ESAM	-0.000262728
29	29:28600216	rs42178710	28600216	C	T	0.0776041	0.449412	0.153033	0.00331718	NON_SYNONYMOUS	VSIG2	-0.000277827
29	29:28602084	rs42178723	28602084	A	G	0.0776041	0.449412	0.153033	0.00331718	PROMOTER	ESAM	-0.000299346
29	29:28602231	rs42178724	28602231	T	C	0.0776041	0.449412	0.153033	0.00331718	PROMOTER	ESAM	-0.000505823
19	19:13525526	rs209930672	13525526	T	C	0.0119636	1.14616	0.390379	0.00332446	NON_SYNONYMOUS	ENSBTAG00000000560	-0.00067096
19	19:13525723	rs209885978	13525723	C	A	0.0119636	1.14616	0.390379	0.00332446	NON_SYNONYMOUS	ENSBTAG00000000560	-0.000711413
19	19:13520982	rs110789573	13520982	T	C	0.0119636	1.14616	0.390379	0.00332446	PROMOTER	ENSBTAG00000000560	-0.000771329
19	19:13520986	rs109228177	13520986	T	G	0.0119636	1.14616	0.390379	0.00332446	PROMOTER	ENSBTAG00000000560	-0.00110906
2	2:125732850		125732850	C	A	0.337693	0.265542	0.0904739	0.00333533	PROMOTER	ENSBTAG00000006342	-0.000982739
19	19:27648000	rs451688356	27648000	T	G	0.0733769	0.519254	0.176994	0.00334908	PROMOTER	ENSBTAG00000002018	-0.00116218
4	4:36625583	rs133913417	36625583	T	A	0.126416	0.367228	0.125184	0.00335161	PROMOTER	SEMA3A	-0.000500752
7	7:77245985	rs457407383	77245985	T	A	0.0237677	0.820709	0.279833	0.00335865	PROMOTER	CCNG1	-0.000341714
19	19:41371919	rs385323226	41371919	C	T	0.0397193	-0.690069	0.235298	0.00335985	PROMOTER	TNS4	0.000596864
25	25:2813940	rs109851585	2813940	C	T	0.262642	0.315569	0.107616	0.00336402	PROMOTER	OR2C1	-0.000284623
17	17:72299697	rs133872786	72299697	C	G	0.276759	-0.269525	0.0919165	0.00336486	NON_SYNONYMOUS	EIF4ENIF1	0.00117269
23	23:19907231	rs133941093	19907231	A	G	0.395438	0.263281	0.0897893	0.00336565	NON_SYNONYMOUS	PLA2G7	-0.000264349
5	5:28862525	rs210852036	28862525	T	A	0.414101	-0.261961	0.0893427	0.00336691	PROMOTER	CSRNP2	0.000755602
11	11:100987972		100987972	T	C	0.0225714	-0.832517	0.284049	0.00337988	NON_SYNONYMOUS	PRDM12	0.000707459
10	10:73692379		73692379	G	A	0.0457011	-0.646283	0.220536	0.00338409	PROMOTER	PRKCH	0.000604891
10	10:73691723		73691723	T	G	0.0457011	-0.646283	0.220536	0.00338409	PROMOTER	PRKCH	0.000564883
10	10:73691167	rs470465278	73691167	C	G	0.0457011	-0.646283	0.220536	0.00338409	PROMOTER	PRKCH	0.000508656
10	10:73689983	rs447714969	73689983	C	T	0.0457011	-0.646283	0.220536	0.00338409	PROMOTER	PRKCH	0.000496163
10	10:73691988	rs451313563	73691988	T	C	0.0457011	-0.646283	0.220536	0.00338409	PROMOTER	PRKCH	0.000406259
10	10:73693336		73693336	C	G	0.0457011	-0.646283	0.220536	0.00338409	PROMOTER	PRKCH	0.000394808
10	10:73692748	rs210446460	73692748	C	T	0.0457011	-0.646283	0.220536	0.00338409	PROMOTER	PRKCH	0.000379415
10	10:73693023	rs468729941	73693023	C	T	0.0457011	-0.646283	0.220536	0.00338409	PROMOTER	PRKCH	0.000373988
10	10:73692124		73692124	A	C	0.0457011	-0.646283	0.220536	0.00338409	PROMOTER	PRKCH	0.000373941
10	10:73693468	rs461961612	73693468	T	C	0.0457011	-0.646283	0.220536	0.00338409	PROMOTER	PRKCH	0.000368442
10	10:73694098		73694098	A	G	0.0457011	-0.646283	0.220536	0.00338409	PROMOTER	PRKCH	0.000353692
10	10:73693532	rs210251638	73693532	G	A	0.0457011	-0.646283	0.220536	0.00338409	PROMOTER	PRKCH	0.000261632
10	10:73691030	rs456780902	73691030	C	G	0.0457011	-0.646283	0.220536	0.00338409	PROMOTER	PRKCH	0.000227936
10	10:73691792		73691792	T	C	0.0457011	-0.646283	0.220536	0.00338409	PROMOTER	PRKCH	0.000219151
10	10:73691845	rs455307140	73691845	T	C	0.0457011	-0.646283	0.220536	0.00338409	PROMOTER	PRKCH	0.00018439
10	10:73690745		73690745	T	C	0.0457011	-0.646283	0.220536	0.00338409	PROMOTER	PRKCH	0.000168889
10	10:73690988	rs211613318	73690988	C	T	0.0457011	-0.646283	0.220536	0.00338409	PROMOTER	PRKCH	0.000148212
10	10:73691023		73691023	T	C	0.0457011	-0.646283	0.220536	0.00338409	PROMOTER	PRKCH	0.000131477
10	10:73694050		73694050	A	G	0.0457011	-0.646283	0.220536	0.00338409	PROMOTER	PRKCH	0.000130376
10	10:73693421	rs442704667	73693421	T	C	0.0457011	-0.646283	0.220536	0.00338409	PROMOTER	PRKCH	0.000118597
24	24:58281466	rs210303364	58281466	C	T	0.418647	-0.248774	0.0848942	0.00338522	PROMOTER	MALT1	8.03264e-05
23	23:24461070	rs136797612	24461070	G	A	0.353645	0.283973	0.0969091	0.00338629	PROMOTER	MCM3	-0.000241721
7	7:21841325	rs110042584	21841325	G	A	0.296618	-0.288644	0.0985064	0.00338738	PROMOTER	CELF5	0.000298239
13	13:43605041	rs208229246	43605041	T	C	0.472563	-0.261566	0.0892835	0.0033939	PROMOTER	UCN3	0.00126443
4	4:107971654	rs210856880	107971654	T	C	0.101372	-0.422882	0.14436	0.00339667	NON_SYNONYMOUS	ENSBTAG00000047188	0.000158044
5	5:45644361	rs137646348	45644361	C	T	0.450471	0.25464	0.0869369	0.0034003	PROMOTER	MDM1	-0.000472948
5	5:45643744	rs133064090	45643744	G	A	0.450471	0.25464	0.0869369	0.0034003	PROMOTER	MDM1	-0.000503668
5	5:111124053	rs136085999	111124053	T	C	0.181209	0.318792	0.108966	0.00343786	PROMOTER	CBX7	-0.000410645
5	5:111124377	rs110111549	111124377	T	C	0.181209	0.318792	0.108966	0.00343786	PROMOTER	CBX7	-0.00082685
10	10:80216245	rs208997567	80216245	C	T	0.0971447	-0.428945	0.146634	0.0034415	NON_SYNONYMOUS	ZFYVE26	9.93655e-05
1	1:64865940	rs43243264	64865940	G	A	0.267826	0.283028	0.0967896	0.00345394	PROMOTER	TIMMDC1	-0.00104137
1	1:59059089	rs210125093	59059089	C	G	0.410193	-0.269422	0.0921479	0.00345794	PROMOTER	ZDHHC23	0.00136614
1	1:59060997	rs211449618	59060997	G	A	0.410193	-0.269422	0.0921479	0.00345794	PROMOTER	ZDHHC23	0.00124331
1	1:59061471	rs209085452	59061471	T	C	0.410193	-0.269422	0.0921479	0.00345794	PROMOTER	ZDHHC23	0.000790094
1	1:59060576	rs383012835	59060576	G	A	0.410193	-0.269422	0.0921479	0.00345794	PROMOTER	ZDHHC23	0.00075505
1	1:59063038	rs210406540	59063038	G	A	0.410193	-0.269422	0.0921479	0.00345794	PROMOTER	ZDHHC23	0.000701686
1	1:59063797		59063797	A	G	0.410193	-0.269422	0.0921479	0.00345794	PROMOTER	ZDHHC23	0.00066222
1	1:59062116	rs210911218	59062116	G	A	0.410193	-0.269422	0.0921479	0.00345794	PROMOTER	ZDHHC23	0.000484607
1	1:59063966	rs470733916	59063966	G	A	0.410193	-0.269422	0.0921479	0.00345794	PROMOTER	ZDHHC23	0.000393248
1	1:59063853	rs433812729	59063853	A	G	0.410193	-0.269422	0.0921479	0.00345794	PROMOTER	ZDHHC23	0.00033289
1	1:59061418	rs137068265	59061418	C	T	0.410193	-0.269422	0.0921479	0.00345794	PROMOTER	ZDHHC23	0.000323315
1	1:59060681	rs209145379	59060681	C	T	0.410193	-0.269422	0.0921479	0.00345794	PROMOTER	ZDHHC23	0.000238006
19	19:51319797	rs41921161	51319797	A	G	0.0892487	0.428539	0.146581	0.00346053	NON_SYNONYMOUS	CCDC57	8.04947e-05
19	19:51319759	rs41921160	51319759	T	C	0.0892487	0.428539	0.146581	0.00346053	NON_SYNONYMOUS	CCDC57	-5.00541e-05
18	18:56684817	rs109328625	56684817	C	T	0.170282	-0.353377	0.120884	0.00346388	PROMOTER	AKT1S1	3.46797e-05
19	19:7496710	rs136959309	7496710	C	A	0.385069	-0.249636	0.0854446	0.00348221	PROMOTER	ENSBTAG00000038823	0.000283172
2	2:105336674		105336674	T	G	0.329718	0.257331	0.0880909	0.00348691	PROMOTER	IGFBP2	-0.000427936
5	5:111127638	rs134393272	111127638	C	A	0.154809	0.342537	0.117261	0.00348748	PROMOTER	CBX7	-0.000298217
7	7:21483167	rs380363071	21483167	T	A	0.243978	-0.288309	0.098701	0.00348868	PROMOTER	TJP3	0.00058316
23	23:6779325	rs456882829	6779325	A	G	0.0437869	0.586852	0.200921	0.00349128	PROMOTER	KLHL31	-0.000254246
23	23:19897002	rs209892349	19897002	A	G	0.395278	0.262291	0.0898086	0.00349403	NON_SYNONYMOUS	TDRD6	3.47379e-05
29	29:28605167	rs42178729	28605167	G	C	0.0761684	0.449298	0.153843	0.0034948	PROMOTER	ESAM	-0.000347411
17	17:12916439	rs447097590	12916439	G	T	0.0125219	1.2348	0.422826	0.00349628	PROMOTER	bta-mir-2284g	-0.00411988
21	21:22791399	rs378159613	22791399	G	C	0.193572	0.333799	0.114311	0.00349941	PROMOTER	SEC11A	-0.00095089
21	21:59163520	rs383735593	59163520	T	C	0.257936	-0.28131	0.0963637	0.00350872	PROMOTER	ASB2	0.00123976
3	3:56846910		56846910	A	G	0.028952	0.725774	0.248665	0.00351517	PROMOTER	LMO4	-0.000355882
3	3:56847089		56847089	C	T	0.028952	0.725774	0.248665	0.00351517	PROMOTER	LMO4	-0.000427009
19	19:38221989	rs380266602	38221989	T	C	0.0359706	-0.63632	0.218022	0.00351602	PROMOTER	SNF8	0.000725303
11	11:106389486	rs109294561	106389486	T	C	0.438347	-0.250427	0.085811	0.00351888	PROMOTER	ENSBTAG00000047297	0.000483105
9	9:49221411		49221411	A	G	0.0630882	-0.516196	0.176909	0.00352443	PROMOTER	GRIK2	0.001062
22	22:21994303	rs380184573	21994303	G	A	0.0331791	-0.671562	0.230282	0.00354249	PROMOTER	SUMF1	0.00337967
22	22:21990905		21990905	T	C	0.0331791	-0.671562	0.230282	0.00354249	PROMOTER	SUMF1	0.00260555
1	1:153549572		153549572	A	G	0.266071	-0.296515	0.10169	0.00354703	PROMOTER	ENSBTAG00000021906	0.000838867
23	23:7147344	rs137798683	7147344	C	A	0.325969	0.265793	0.0911768	0.00355535	PROMOTER	ENSBTAG00000034582	-0.000657096
19	19:57163798		57163798	T	C	0.0890094	0.436385	0.149701	0.00355625	PROMOTER	FDXR	-0.0021021
24	24:58277991	rs133381049	58277991	T	C	0.383394	-0.250642	0.0859845	0.00355723	PROMOTER	MALT1	-4.83516e-05
27	27:14212171	rs42115566	14212171	A	G	0.361381	-0.252017	0.0864587	0.00355826	PROMOTER	CENPU	0.00067812
27	27:14210857	rs42115564	14210857	G	C	0.361381	-0.252017	0.0864587	0.00355826	PROMOTER	CENPU	0.000487524
27	27:14211833	rs42115565	14211833	A	T	0.361381	-0.252017	0.0864587	0.00355826	PROMOTER	CENPU	0.000266921
25	25:2267959	rs133262762	2267959	T	C	0.377652	-0.255021	0.0874945	0.00356018	PROMOTER	PRSS33	0.00769667
23	23:19891035	rs378251405	19891035	G	T	0.403015	0.260108	0.0892457	0.00356239	PROMOTER	TDRD6	-0.000348077
25	25:30047667	rs211611359	30047667	G	A	0.121471	0.389816	0.133767	0.00356668	PROMOTER	ENSBTAG00000046557	-0.000488026
22	22:48497421	rs42016212	48497421	A	G	0.184798	0.317285	0.108878	0.00356685	PROMOTER	SFMBT1	-0.00017376
16	16:37144364	rs207490579	37144364	A	G	0.472005	-0.246119	0.084472	0.00357266	PROMOTER	DPT	0.000213584
16	16:37144366	rs208716306	37144366	T	C	0.472005	-0.246119	0.084472	0.00357266	PROMOTER	DPT	9.60555e-05
16	16:37144588	rs110872080	37144588	C	A	0.472005	-0.246119	0.084472	0.00357266	PROMOTER	DPT	-0.000135459
23	23:19891928	rs379545760	19891928	T	C	0.395677	0.261456	0.0897534	0.00357919	PROMOTER	TDRD6	-9.32815e-05
11	11:86343782	rs386104916	86343782	C	G	0.34527	0.263703	0.0905338	0.0035825	PROMOTER	E2F6	-0.000396891
11	11:86345150	rs208891553	86345150	G	A	0.34527	0.263703	0.0905338	0.0035825	PROMOTER	E2F6	-0.000481909
11	11:86343778	rs383227182	86343778	G	C	0.34527	0.263703	0.0905338	0.0035825	PROMOTER	E2F6	-0.000618538
2	2:94502084		94502084	A	G	0.0216941	0.839778	0.288337	0.00358564	NON_SYNONYMOUS	NRP2	-0.00104925
7	7:22444765	rs209371708	22444765	T	C	0.160711	-0.364157	0.125041	0.00358772	PROMOTER	LMNB2	0.000293676
7	7:22444068	rs210745596	22444068	T	C	0.160711	-0.364157	0.125041	0.00358772	PROMOTER	TIMM13	-3.17274e-05
24	24:62317565	rs136348764	62317565	A	G	0.165896	0.318763	0.10946	0.00358964	PROMOTER	SERPINB12	-9.15445e-05
5	5:45641125	rs209720177	45641125	T	C	0.450391	0.253052	0.0869298	0.0036028	PROMOTER	MDM1	-1.61089e-05
5	5:45641124	rs207887576	45641124	G	A	0.450391	0.253052	0.0869298	0.0036028	PROMOTER	MDM1	-0.000268014
22	22:50908819	rs381366318	50908819	C	T	0.0481736	0.606768	0.20848	0.00360928	PROMOTER	MON1A	-0.00098851
9	9:93308887		93308887	T	A	0.060536	-0.490874	0.168676	0.00361253	PROMOTER	TFB1M	0.0021804
11	11:62808593	rs382863719	62808593	T	C	0.161429	0.334283	0.114873	0.00361399	PROMOTER	LGALSL	-0.000297025
16	16:47954808	rs43714438	47954808	G	T	0.172994	0.345154	0.118612	0.00361487	PROMOTER	HES3	7.61729e-07
18	18:54706495	rs207725112	54706495	T	C	0.309459	-0.27359	0.0940198	0.00361521	PROMOTER	CCDC9	0.000534231
18	18:54705955	rs210339045	54705955	C	A	0.309459	-0.27359	0.0940198	0.00361521	PROMOTER	CCDC9	0.000460574
18	18:54705889	rs210928001	54705889	C	T	0.309459	-0.27359	0.0940198	0.00361521	PROMOTER	CCDC9	0.000417059
18	18:54705840	rs109777551	54705840	G	A	0.309459	-0.27359	0.0940198	0.00361521	PROMOTER	CCDC9	0.000325665
18	18:54705939	rs208488326	54705939	C	G	0.309459	-0.27359	0.0940198	0.00361521	PROMOTER	CCDC9	0.000320077
18	18:54705650	rs209018883	54705650	G	A	0.309459	-0.27359	0.0940198	0.00361521	PROMOTER	CCDC9	0.000275879
18	18:54706235	rs207853376	54706235	A	C	0.309459	-0.27359	0.0940198	0.00361521	PROMOTER	CCDC9	0.000250709
18	18:54706331	rs132724704	54706331	G	A	0.309459	-0.27359	0.0940198	0.00361521	PROMOTER	CCDC9	0.000227991
18	18:54705638	rs211564344	54705638	A	G	0.309459	-0.27359	0.0940198	0.00361521	PROMOTER	CCDC9	0.00022571
18	18:54705128	rs208345196	54705128	C	T	0.309459	-0.27359	0.0940198	0.00361521	PROMOTER	CCDC9	0.000209515
18	18:54704940	rs109606152	54704940	C	T	0.309459	-0.27359	0.0940198	0.00361521	PROMOTER	CCDC9	0.000207828
18	18:54707368	rs137182548	54707368	T	C	0.309459	-0.27359	0.0940198	0.00361521	PROMOTER	CCDC9	0.000196955
18	18:54707178	rs211415546	54707178	T	C	0.309459	-0.27359	0.0940198	0.00361521	PROMOTER	CCDC9	0.000165731
18	18:54705446	rs137417937	54705446	C	T	0.309459	-0.27359	0.0940198	0.00361521	PROMOTER	CCDC9	0.000127292
18	18:54705868	rs210330899	54705868	C	A	0.309459	-0.27359	0.0940198	0.00361521	PROMOTER	CCDC9	0.000108423
18	18:54705633	rs110340680	54705633	G	A	0.309459	-0.27359	0.0940198	0.00361521	PROMOTER	CCDC9	6.35777e-05
18	18:54705013	rs210941156	54705013	T	C	0.309459	-0.27359	0.0940198	0.00361521	PROMOTER	CCDC9	5.81709e-05
18	18:54704905	rs110877556	54704905	A	T	0.309459	-0.27359	0.0940198	0.00361521	PROMOTER	CCDC9	4.29018e-05
18	18:54707148	rs110960270	54707148	A	G	0.309459	-0.27359	0.0940198	0.00361521	PROMOTER	CCDC9	1.64599e-05
12	12:80056106	rs109302923	80056106	T	G	0.267666	-0.275203	0.0945834	0.00361853	PROMOTER	UBAC2	0.000357602
26	26:46240405	rs42107945	46240405	G	A	0.201308	-0.298524	0.102604	0.00362029	PROMOTER	ADAM12	0.000703445
29	29:44672479		44672479	T	G	0.0240868	-0.907558	0.312011	0.00362894	PROMOTER	CCDC85B	0.000556912
29	29:44673864		44673864	A	G	0.0240868	-0.907558	0.312011	0.00362894	PROMOTER	FIBP	0.000412628
29	29:44673420		44673420	A	G	0.0240868	-0.907558	0.312011	0.00362894	PROMOTER	FIBP	0.000366771
16	16:37146490	rs41800744	37146490	C	T	0.408678	-0.256077	0.0880437	0.00363148	PROMOTER	DPT	0.000271864
11	11:86345529	rs385394014	86345529	G	C	0.345111	0.263164	0.090537	0.00365262	PROMOTER	E2F6	-0.000667461
11	11:86344390	rs380838837	86344390	A	T	0.345191	0.263127	0.0905372	0.00365746	PROMOTER	E2F6	-0.000332164
11	11:86344035	rs210852504	86344035	T	C	0.345191	0.263127	0.0905372	0.00365746	PROMOTER	E2F6	-0.000493769
11	11:86344595	rs379324105	86344595	A	C	0.345191	0.263127	0.0905372	0.00365746	PROMOTER	E2F6	-0.000630255
11	11:86344409	rs382923557	86344409	C	G	0.345191	0.263127	0.0905372	0.00365746	PROMOTER	E2F6	-0.000653057
11	11:86344542	rs210591497	86344542	T	A	0.345191	0.263127	0.0905372	0.00365746	PROMOTER	E2F6	-0.000676296
11	11:86344321	rs377952512	86344321	G	A	0.345191	0.263127	0.0905372	0.00365746	PROMOTER	E2F6	-0.000759969
11	11:86345077	rs209582998	86345077	T	C	0.345191	0.263127	0.0905372	0.00365746	PROMOTER	E2F6	-0.00091859
11	11:86344914	rs208677663	86344914	T	C	0.345191	0.263127	0.0905372	0.00365746	PROMOTER	E2F6	-0.000941674
11	11:86344420	rs208201405	86344420	G	A	0.345191	0.263127	0.0905372	0.00365746	PROMOTER	E2F6	-0.000954551
11	11:86344461	rs209633426	86344461	G	A	0.345191	0.263127	0.0905372	0.00365746	PROMOTER	E2F6	-0.0015733
4	4:57124925		57124925	C	G	0.0489711	-0.563321	0.193829	0.0036576	PROMOTER	IMMP2L	0.000854973
13	13:57728830	rs136172931	57728830	T	C	0.185995	0.320649	0.110337	0.00365988	PROMOTER	ZNF831	-0.00179718
13	13:57726682	rs384193709	57726682	G	A	0.185995	0.320649	0.110337	0.00365988	PROMOTER	ZNF831	-0.00274376
4	4:35687758	rs133920263	35687758	A	C	0.483969	0.242696	0.0835312	0.00366716	PROMOTER	U6	-0.00125202
2	2:70977225	rs109289132	70977225	G	A	0.412426	-0.24491	0.0842969	0.00366875	PROMOTER	EN1	0.000534186
1	1:98204058		98204058	G	T	0.00191418	2.47265	0.851232	0.003675	PROMOTER	SEC62	-0.000663136
25	25:3608918	rs137211678	3608918	T	C	0.220131	-0.289602	0.0996986	0.00367515	NON_SYNONYMOUS	NMRAL1	3.99718e-05
20	20:8433084	rs379650791	8433084	A	G	0.042112	0.584341	0.201197	0.00368057	PROMOTER	TMEM171	-0.00135589
13	13:43605359	rs207499230	43605359	G	A	0.472882	-0.259236	0.0892634	0.0036823	PROMOTER	UCN3	0.000680554
3	3:6296557	rs475508892	6296557	T	C	0.152736	0.342953	0.118118	0.00369046	PROMOTER	RGS4	-0.000797421
5	5:74474477	rs110352013	74474477	C	A	0.0177859	0.922999	0.318011	0.00370303	PROMOTER	RBFOX2	-0.00101896
5	5:74473300	rs109308520	74473300	T	C	0.0177859	0.922999	0.318011	0.00370303	PROMOTER	RBFOX2	-0.00191183
11	11:86342763	rs381765732	86342763	C	T	0.34535	0.262605	0.090514	0.0037166	PROMOTER	E2F6	-0.000702671
12	12:83025378	rs109147941	83025378	G	A	0.354044	-0.253936	0.0875481	0.00372524	PROMOTER	ENSBTAG00000014043	0.00100532
29	29:40426722	rs133949003	40426722	T	C	0.0246451	0.798199	0.275191	0.00372529	NON_SYNONYMOUS	ENSBTAG00000019226	-0.000391023
29	29:40419067	rs42191953	40419067	A	T	0.0246451	0.798199	0.275191	0.00372529	PROMOTER	ENSBTAG00000019226	-0.000595034
24	24:58281194	rs210363519	58281194	A	T	0.397352	-0.247705	0.0854444	0.00374333	PROMOTER	MALT1	8.06522e-06
22	22:37345070	rs133312572	37345070	T	A	0.496889	0.240587	0.0830002	0.00374799	PROMOTER	PRICKLE2	-0.000133432
22	22:37345085	rs135025092	37345085	A	C	0.496889	0.240587	0.0830002	0.00374799	PROMOTER	PRICKLE2	-0.000210298
4	4:107915592	rs137105659	107915592	A	G	0.383155	0.265352	0.0915507	0.00375057	PROMOTER	ENSBTAG00000045576	5.91947e-05
4	4:107915287	rs135481929	107915287	G	A	0.383155	0.265352	0.0915507	0.00375057	PROMOTER	ENSBTAG00000045576	-3.41397e-05
4	4:107914367	rs136791152	107914367	C	T	0.383155	0.265352	0.0915507	0.00375057	PROMOTER	ENSBTAG00000045576	-8.89747e-05
4	4:107915137	rs137836899	107915137	G	C	0.383155	0.265352	0.0915507	0.00375057	PROMOTER	ENSBTAG00000045576	-0.000119731
4	4:107914828	rs137252908	107914828	G	T	0.383155	0.265352	0.0915507	0.00375057	PROMOTER	ENSBTAG00000045576	-0.000141368
4	4:107914506	rs135107623	107914506	C	T	0.383155	0.265352	0.0915507	0.00375057	PROMOTER	ENSBTAG00000045576	-0.000160063
4	4:107914874	rs134457228	107914874	T	C	0.383155	0.265352	0.0915507	0.00375057	PROMOTER	ENSBTAG00000045576	-0.000185399
4	4:107914333	rs137200416	107914333	A	G	0.383155	0.265352	0.0915507	0.00375057	PROMOTER	ENSBTAG00000045576	-0.000234996
4	4:107915163	rs133619069	107915163	G	C	0.383155	0.265352	0.0915507	0.00375057	PROMOTER	ENSBTAG00000045576	-0.000277083
4	4:107914460	rs134758213	107914460	T	C	0.383155	0.265352	0.0915507	0.00375057	PROMOTER	ENSBTAG00000045576	-0.000282007
4	4:107914823	rs133212186	107914823	A	G	0.383155	0.265352	0.0915507	0.00375057	PROMOTER	ENSBTAG00000045576	-0.000282698
4	4:107914883	rs135786698	107914883	G	A	0.383155	0.265352	0.0915507	0.00375057	PROMOTER	ENSBTAG00000045576	-0.000295063
4	4:107915212	rs108974945	107915212	A	G	0.383155	0.265352	0.0915507	0.00375057	PROMOTER	ENSBTAG00000045576	-0.000307754
4	4:107915196	rs109473478	107915196	G	A	0.383155	0.265352	0.0915507	0.00375057	PROMOTER	ENSBTAG00000045576	-0.000373741
4	4:107915037	rs135214375	107915037	T	C	0.383155	0.265352	0.0915507	0.00375057	PROMOTER	ENSBTAG00000045576	-0.000447168
4	4:107914895	rs136950996	107914895	T	G	0.383155	0.265352	0.0915507	0.00375057	PROMOTER	ENSBTAG00000045576	-0.000498473
19	19:41442227	rs210273632	41442227	T	A	0.040118	-0.676589	0.23351	0.00376174	PROMOTER	CCR7	0.000313525
2	2:127850180	rs133258689	127850180	T	C	0.160632	-0.33057	0.114094	0.00376338	PROMOTER	MTFR1L	0.000753582
1	1:138308469	rs135443234	138308469	A	G	0.197001	-0.313692	0.108286	0.00376897	PROMOTER	DNAJC13	0.00109682
16	16:24926022	rs41619435	24926022	T	C	0.0847823	0.41825	0.144385	0.00377024	PROMOTER	2020-03-02	-0.000986215
17	17:67283344	rs207508609	67283344	A	G	0.0116446	1.132	0.390802	0.00377237	PROMOTER	SGSM1	-5.9108e-05
17	17:67281348	rs210193913	67281348	C	T	0.0116446	1.132	0.390802	0.00377237	PROMOTER	SGSM1	-0.000195901
17	17:67281365	rs207634748	67281365	A	C	0.0116446	1.132	0.390802	0.00377237	PROMOTER	SGSM1	-0.000501993
17	17:67280883		67280883	A	G	0.0116446	1.132	0.390802	0.00377237	PROMOTER	SGSM1	-0.000515588
4	4:94261431	rs110654654	94261431	C	T	0.444888	-0.24891	0.0859328	0.00377279	PROMOTER	NRF1	0.00096788
5	5:28863133	rs136631515	28863133	G	T	0.443532	-0.25423	0.0877726	0.00377403	PROMOTER	CSRNP2	0.00100365
25	25:27908022	rs208400147	27908022	G	A	0.0744935	-0.487767	0.168474	0.00378907	PROMOTER	ENSBTAG00000007934	0.000334436
18	18:46525468	rs380021154	46525468	A	G	0.0277556	0.746653	0.257899	0.00378995	PROMOTER	HAUS5	-0.000825405
18	18:46524779	rs384706235	46524779	T	G	0.0277556	0.746653	0.257899	0.00378995	PROMOTER	HAUS5	-0.000866174
18	18:46526483	rs383088307	46526483	G	A	0.0277556	0.746653	0.257899	0.00378995	PROMOTER	HAUS5	-0.00104578
21	21:22788929	rs378278521	22788929	T	C	0.203621	0.323789	0.111843	0.00379121	PROMOTER	SEC11A	-0.000296066
21	21:22789692	rs381881433	22789692	G	A	0.203621	0.323789	0.111843	0.00379121	PROMOTER	SEC11A	-0.000313291
21	21:22787738	rs210373304	22787738	C	G	0.203621	0.323789	0.111843	0.00379121	PROMOTER	SEC11A	-0.000417331
21	21:22789116	rs379856099	22789116	A	G	0.203621	0.323789	0.111843	0.00379121	PROMOTER	SEC11A	-0.000463884
21	21:22787450	rs208774225	22787450	A	C	0.203621	0.323789	0.111843	0.00379121	PROMOTER	SEC11A	-0.000539299
21	21:22789992	rs379161062	22789992	C	G	0.203621	0.323789	0.111843	0.00379121	PROMOTER	SEC11A	-0.000619868
21	21:22788452	rs209066993	22788452	C	T	0.203621	0.323789	0.111843	0.00379121	PROMOTER	SEC11A	-0.000670873
21	21:22790263	rs382434418	22790263	T	C	0.203621	0.323789	0.111843	0.00379121	PROMOTER	SEC11A	-0.00116584
4	4:36625555	rs137448223	36625555	A	T	0.125857	0.362945	0.12539	0.00379726	PROMOTER	SEMA3A	-0.00020706
7	7:21420890	rs133679569	21420890	G	C	0.337534	-0.262514	0.0906999	0.00379994	PROMOTER	MATK	0.000101576
18	18:49396935	rs380177963	49396935	T	C	0.247248	-0.287954	0.0995031	0.00380472	PROMOTER	RPS16	0.000776964
23	23:19889591	rs380992865	19889591	A	G	0.3026	0.272218	0.0940862	0.00381239	PROMOTER	TDRD6	-0.000128796
29	29:28604939	rs42178728	28604939	T	C	0.0762482	0.444857	0.153757	0.00381274	NON_SYNONYMOUS	ESAM	-0.000754876
23	23:9726904	rs207543807	9726904	A	G	0.474478	0.250963	0.0867414	0.00381302	PROMOTER	CLPS	-0.00148524
17	17:60210987	rs467216372	60210987	A	T	0.0809539	-0.442837	0.153103	0.00382291	PROMOTER	FBXO21	0.000795806
17	17:60209341		60209341	T	C	0.0809539	-0.442837	0.153103	0.00382291	PROMOTER	FBXO21	0.000746134
17	17:60211488		60211488	C	G	0.0809539	-0.442837	0.153103	0.00382291	PROMOTER	FBXO21	0.000537179
17	17:60208125		60208125	T	C	0.0809539	-0.442837	0.153103	0.00382291	PROMOTER	FBXO21	0.000506347
17	17:60212110		60212110	T	C	0.0809539	-0.442837	0.153103	0.00382291	PROMOTER	FBXO21	0.000452392
17	17:60207705		60207705	G	C	0.0809539	-0.442837	0.153103	0.00382291	PROMOTER	FBXO21	0.000450082
17	17:60209281		60209281	C	T	0.0809539	-0.442837	0.153103	0.00382291	PROMOTER	FBXO21	0.00041125
17	17:60211930		60211930	A	G	0.0809539	-0.442837	0.153103	0.00382291	PROMOTER	FBXO21	0.000393906
17	17:60208199		60208199	G	A	0.0809539	-0.442837	0.153103	0.00382291	PROMOTER	FBXO21	0.000391766
17	17:60209179		60209179	T	G	0.0809539	-0.442837	0.153103	0.00382291	PROMOTER	FBXO21	0.000388087
17	17:60212120		60212120	G	A	0.0809539	-0.442837	0.153103	0.00382291	PROMOTER	FBXO21	0.000382986
17	17:60209044		60209044	T	C	0.0809539	-0.442837	0.153103	0.00382291	PROMOTER	FBXO21	0.000369631
17	17:60208938		60208938	C	G	0.0809539	-0.442837	0.153103	0.00382291	PROMOTER	FBXO21	0.00033545
17	17:60209160		60209160	C	T	0.0809539	-0.442837	0.153103	0.00382291	PROMOTER	FBXO21	0.000333764
17	17:60212222		60212222	A	G	0.0809539	-0.442837	0.153103	0.00382291	PROMOTER	FBXO21	0.000292967
17	17:60208596		60208596	C	T	0.0809539	-0.442837	0.153103	0.00382291	PROMOTER	FBXO21	0.000278573
17	17:60208292		60208292	T	C	0.0809539	-0.442837	0.153103	0.00382291	PROMOTER	FBXO21	0.000256896
17	17:60211190		60211190	G	A	0.0809539	-0.442837	0.153103	0.00382291	PROMOTER	FBXO21	0.00025449
17	17:60209746	rs380009509	60209746	C	T	0.0809539	-0.442837	0.153103	0.00382291	PROMOTER	FBXO21	0.000237602
17	17:60212264		60212264	A	G	0.0809539	-0.442837	0.153103	0.00382291	PROMOTER	FBXO21	0.000204334
17	17:60210138		60210138	A	G	0.0809539	-0.442837	0.153103	0.00382291	PROMOTER	FBXO21	0.000160846
17	17:60208724		60208724	C	T	0.0809539	-0.442837	0.153103	0.00382291	PROMOTER	FBXO21	3.75594e-06
17	17:60210521	rs477966531	60210521	C	A	0.0809539	-0.442837	0.153103	0.00382291	PROMOTER	FBXO21	-5.69116e-05
25	25:10527421	rs207885545	10527421	A	G	0.152975	0.344675	0.119172	0.00382491	PROMOTER	ZC3H7A	-0.000371416
24	24:60542660	rs210237020	60542660	G	A	0.296219	-0.265161	0.0916833	0.00382634	NON_SYNONYMOUS	CDH20	-2.56648e-06
1	1:146563083	rs382251428	146563083	T	G	0.0375658	0.635832	0.21987	0.00382977	PROMOTER	ENSBTAG00000000524	-0.00117691
21	21:22791485	rs378457966	22791485	C	T	0.205695	0.322654	0.111575	0.00383015	PROMOTER	SEC11A	1.51488e-05
28	28:25098786	rs211564089	25098786	G	C	0.383155	-0.249302	0.0862107	0.00383069	PROMOTER	SNORA36	0.000433993
18	18:62258253	rs41898799	62258253	G	T	0.0650822	-0.473723	0.163836	0.0038347	PROMOTER	ENSBTAG00000040294	0.00178431
10	10:80250746	rs380650806	80250746	A	G	0.0618121	-0.557429	0.192792	0.0038359	PROMOTER	ZFYVE26	0.000234122
14	14:21074461		21074461	G	C	0.0457011	0.588694	0.203659	0.00384526	NON_SYNONYMOUS	PRKDC	-0.000874284
4	4:35688823	rs43387029	35688823	G	A	0.469533	0.241816	0.0836639	0.00384839	PROMOTER	U6	-0.00185026
6	6:46882634		46882634	A	G	0.0173074	-0.890732	0.308187	0.00384952	PROMOTER	SEL1L3	0.000587284
5	5:45268322	rs381333439	45268322	A	C	0.369836	-0.252717	0.0874487	0.00385383	PROMOTER	SLC35E3	0.002564
25	25:3563140	rs134751533	3563140	A	G	0.282023	-0.25845	0.0894387	0.00385621	PROMOTER	ENSBTAG00000009201	0.000456839
2	2:18138090		18138090	C	G	0.0373265	-0.639251	0.221303	0.00386986	NON_SYNONYMOUS	ENSBTAG00000026986	0.0005008
25	25:10525791	rs441512277	10525791	T	C	0.152895	0.34426	0.119192	0.00387364	PROMOTER	ZC3H7A	-0.000359708
1	1:70253580	rs381588092	70253580	G	A	0.0966661	-0.441621	0.152909	0.00387544	PROMOTER	SLC12A8	-1.61538e-05
23	23:12510786		12510786	T	C	0.0683522	0.508055	0.175933	0.00387981	PROMOTER	GLO1	-0.000156881
23	23:12512815		12512815	C	T	0.0683522	0.508055	0.175933	0.00387981	PROMOTER	GLO1	-0.000274685
23	23:12512431		12512431	G	T	0.0683522	0.508055	0.175933	0.00387981	PROMOTER	GLO1	-0.000295683
23	23:12510805	rs467019707	12510805	T	G	0.0683522	0.508055	0.175933	0.00387981	PROMOTER	GLO1	-0.000306917
23	23:12512736		12512736	C	T	0.0683522	0.508055	0.175933	0.00387981	PROMOTER	GLO1	-0.00038095
23	23:12510137	rs447412941	12510137	C	T	0.0683522	0.508055	0.175933	0.00387981	PROMOTER	GLO1	-0.000392627
23	23:12511590		12511590	A	G	0.0683522	0.508055	0.175933	0.00387981	PROMOTER	GLO1	-0.000393155
23	23:12510928		12510928	T	C	0.0683522	0.508055	0.175933	0.00387981	PROMOTER	GLO1	-0.000422451
23	23:12510922		12510922	T	A	0.0683522	0.508055	0.175933	0.00387981	PROMOTER	GLO1	-0.000447097
23	23:12512459		12512459	T	C	0.0683522	0.508055	0.175933	0.00387981	PROMOTER	GLO1	-0.000682949
10	10:36594280	rs135571414	36594280	A	T	0.095071	-0.420196	0.145521	0.00388275	PROMOTER	CHAC1	0.000541858
2	2:125558398	rs443566090	125558398	A	T	0.0215345	-0.819626	0.283855	0.00388336	NON_SYNONYMOUS	PHACTR4	0.000149678
2	2:126873809	rs207969200	126873809	T	A	0.408678	-0.24597	0.0851883	0.00388479	PROMOTER	NUDC	0.000422495
2	2:126877112	rs211258711	126877112	T	C	0.408678	-0.24597	0.0851883	0.00388479	PROMOTER	NUDC	0.000311916
2	2:126876002	rs476038951	126876002	T	C	0.408678	-0.24597	0.0851883	0.00388479	PROMOTER	NUDC	0.000187869
23	23:19894737	rs109152259	19894737	G	A	0.484288	0.255937	0.0886982	0.00390821	NON_SYNONYMOUS	TDRD6	-0.000252258
12	12:87060913	rs42624742	87060913	C	T	0.100255	-0.391169	0.135674	0.00393715	PROMOTER	ENSBTAG00000032038	7.4018e-05
2	2:107916212	rs43319468	107916212	G	A	0.0748923	0.465195	0.161403	0.00394912	PROMOTER	GLB1L	3.33904e-05
2	2:107925541	rs43319493	107925541	T	C	0.0748923	0.465195	0.161403	0.00394912	PROMOTER	TUBA4A	-0.000347823
2	2:107928126	rs43319496	107928126	T	C	0.0748923	0.465195	0.161403	0.00394912	PROMOTER	TUBA4A	-0.000507311
2	2:107928321	rs43319497	107928321	A	G	0.0748923	0.465195	0.161403	0.00394912	PROMOTER	TUBA4A	-0.000567217
2	2:107914896	rs43319469	107914896	G	A	0.0748923	0.465195	0.161403	0.00394912	PROMOTER	STK16	-0.000574756
19	19:51779600	rs110409118	51779600	A	G	0.0463391	-0.558545	0.193807	0.00395202	PROMOTER	TSPAN10	0.00111913
7	7:67330024	rs110106906	67330024	T	C	0.477508	-0.243749	0.0845935	0.00395896	PROMOTER	MFAP3	0.00155734
2	2:30639418	rs474491005	30639418	C	A	0.172755	-0.327125	0.11353	0.00395925	PROMOTER	GALNT3	0.00115338
17	17:67767000	rs482297464	67767000	C	T	0.100814	0.40018	0.138887	0.00395992	PROMOTER	MYO18B	-8.10045e-05
17	17:67766997		67766997	T	C	0.100814	0.40018	0.138887	0.00395992	PROMOTER	MYO18B	-0.000249417
18	18:46511695	rs380198091	46511695	A	G	0.053278	0.572996	0.198875	0.00396177	PROMOTER	ENSBTAG00000047277	-0.00262919
7	7:22444045	rs208963305	22444045	C	A	0.160791	-0.360207	0.125022	0.00396241	PROMOTER	TIMM13	0.000540094
7	7:22444445	rs211656837	22444445	A	G	0.160791	-0.360207	0.125022	0.00396241	PROMOTER	TIMM13	0.000270094
24	24:60531378	rs136155195	60531378	T	C	0.487478	0.235252	0.0816604	0.00396604	PROMOTER	CDH20	8.15199e-05
24	24:60531324	rs109681359	60531324	T	C	0.487478	0.235252	0.0816604	0.00396604	PROMOTER	CDH20	-4.82249e-05
23	23:15135544	rs437521732	15135544	C	T	0.0987398	0.424816	0.147488	0.00397237	PROMOTER	TREML2	-0.00261413
23	23:6781960		6781960	G	T	0.0145159	1.03758	0.360245	0.0039741	PROMOTER	KLHL31	-0.000494007
4	4:56365539	rs111018155	56365539	A	G	0.0557505	-0.526703	0.182879	0.00397598	PROMOTER	BMT2	0.000420977
25	25:10050987	rs137074104	10050987	G	A	0.135987	-0.361188	0.12541	0.003976	PROMOTER	RMI2	0.000856508
25	25:10050068	rs132640530	10050068	T	C	0.135987	-0.361188	0.12541	0.003976	PROMOTER	RMI2	0.000661889
25	25:10049535	rs134339778	10049535	A	G	0.135987	-0.361188	0.12541	0.003976	PROMOTER	RMI2	0.000526921
25	25:10051098	rs135482432	10051098	T	C	0.135987	-0.361188	0.12541	0.003976	PROMOTER	RMI2	0.000521384
19	19:35516230	rs471775133	35516230	A	C	0.155846	0.334458	0.116136	0.00397832	PROMOTER	ENSBTAG00000008010	-0.000793323
25	25:10051518		10051518	G	A	0.136066	-0.36107	0.12539	0.00398207	PROMOTER	RMI2	0.000687116
25	25:10051737	rs134229531	10051737	G	A	0.136066	-0.36107	0.12539	0.00398207	PROMOTER	RMI2	0.000602745
7	7:67330506	rs108970710	67330506	C	T	0.477668	-0.243482	0.0845579	0.0039835	PROMOTER	MFAP3	0.00173889
29	29:8942516	rs380244467	8942516	T	C	0.0575052	-0.529492	0.183886	0.00398353	PROMOTER	ME3	0.00119591
29	29:8943708	rs383065496	8943708	G	C	0.0575052	-0.529492	0.183886	0.00398353	PROMOTER	ME3	0.000947902
29	29:8945240	rs382553820	8945240	C	T	0.0575052	-0.529492	0.183886	0.00398353	PROMOTER	ME3	0.000947205
29	29:8944887	rs381772744	8944887	A	T	0.0575052	-0.529492	0.183886	0.00398353	PROMOTER	ME3	0.000838143
29	29:8943400	rs378468815	8943400	C	G	0.0575052	-0.529492	0.183886	0.00398353	PROMOTER	ME3	0.000803622
29	29:8944776	rs381868624	8944776	A	C	0.0575052	-0.529492	0.183886	0.00398353	PROMOTER	ME3	0.000783932
29	29:8944950	rs384851092	8944950	A	G	0.0575052	-0.529492	0.183886	0.00398353	PROMOTER	ME3	0.00073024
29	29:8943677	rs385262531	8943677	C	A	0.0575052	-0.529492	0.183886	0.00398353	PROMOTER	ME3	0.000658568
29	29:8942545	rs384191000	8942545	G	A	0.0575052	-0.529492	0.183886	0.00398353	PROMOTER	ME3	0.000563855
29	29:8944767	rs378089851	8944767	G	C	0.0575052	-0.529492	0.183886	0.00398353	PROMOTER	ME3	0.000552586
29	29:8944014	rs382293024	8944014	A	G	0.0575052	-0.529492	0.183886	0.00398353	PROMOTER	ME3	0.000518897
29	29:8944684	rs383662527	8944684	C	G	0.0575052	-0.529492	0.183886	0.00398353	PROMOTER	ME3	0.000516099
29	29:8942616	rs381366548	8942616	C	T	0.0575052	-0.529492	0.183886	0.00398353	PROMOTER	ME3	0.000460856
29	29:8945162	rs381795794	8945162	C	G	0.0575052	-0.529492	0.183886	0.00398353	PROMOTER	ME3	0.000411212
29	29:8943957	rs384139539	8943957	T	C	0.0575052	-0.529492	0.183886	0.00398353	PROMOTER	ME3	0.000283682
7	7:22449580	rs210194671	22449580	T	A	0.162227	-0.357009	0.123997	0.00398701	NON_SYNONYMOUS	TIMM13	0.000457544
25	25:41186173	rs110352677	41186173	T	C	0.451109	0.251162	0.0872595	0.00399779	NON_SYNONYMOUS	AMZ1	-0.000270029
25	25:41189837	rs109821810	41189837	T	C	0.451109	0.251162	0.0872595	0.00399779	NON_SYNONYMOUS	AMZ1	-0.000322391
25	25:41192251	rs135942374	41192251	A	G	0.451109	0.251162	0.0872595	0.00399779	PROMOTER	AMZ1	-0.000436618
25	25:41193477	rs110711570	41193477	T	C	0.451109	0.251162	0.0872595	0.00399779	PROMOTER	AMZ1	-0.000489983
25	25:41192148	rs136889634	41192148	T	C	0.451109	0.251162	0.0872595	0.00399779	PROMOTER	AMZ1	-0.000564682
25	25:41191025	rs109504508	41191025	A	G	0.451109	0.251162	0.0872595	0.00399779	PROMOTER	AMZ1	-0.000589991
25	25:41192327	rs109649298	41192327	G	A	0.451109	0.251162	0.0872595	0.00399779	PROMOTER	AMZ1	-0.000681076
25	25:41192300	rs110059777	41192300	A	C	0.451109	0.251162	0.0872595	0.00399779	PROMOTER	AMZ1	-0.000689259
25	25:41192149	rs134819554	41192149	G	C	0.451109	0.251162	0.0872595	0.00399779	PROMOTER	AMZ1	-0.000858062
25	25:41193441	rs110319234	41193441	A	C	0.451109	0.251162	0.0872595	0.00399779	PROMOTER	AMZ1	-0.00115256
15	15:22701736	rs208044210	22701736	T	C	0.358351	0.249377	0.0866511	0.00400279	NON_SYNONYMOUS	PIH1D2	-0.000913148
3	3:110074267	rs135223099	110074267	A	G	0.233769	0.304207	0.105705	0.0040035	PROMOTER	STK40	-0.00028701
3	3:110072938	rs136812535	110072938	A	G	0.233769	0.304207	0.105705	0.0040035	PROMOTER	STK40	-0.000412403
3	3:110069969	rs133330248	110069969	A	G	0.233769	0.304207	0.105705	0.0040035	PROMOTER	STK40	-0.000501091
7	7:22444007	rs383650195	22444007	T	G	0.159914	-0.360734	0.125365	0.00400889	PROMOTER	TIMM13	0.000440389
11	11:96514943		96514943	T	C	0.0323816	0.73354	0.254968	0.00401482	PROMOTER	MAPKAP1	-0.000309291
29	29:36904397		36904397	T	G	0.031265	-0.642151	0.223266	0.0040253	NON_SYNONYMOUS	APLP2	0.00039012
8	8:46232856		46232856	T	G	0.0425108	0.60624	0.21078	0.00402533	PROMOTER	C9orf135	-0.000230939
13	13:76311497		76311497	T	C	0.0753709	0.476793	0.165798	0.00403085	NON_SYNONYMOUS	EYA2	-0.000356654
12	12:87914505	rs42353179	87914505	A	G	0.280747	-0.269665	0.0938097	0.00404539	PROMOTER	MYO16	0.000502858
12	12:87917688	rs42353210	87917688	G	C	0.280747	-0.269665	0.0938097	0.00404539	PROMOTER	MYO16	0.000391622
12	12:87917986	rs42353217	87917986	G	A	0.280747	-0.269665	0.0938097	0.00404539	PROMOTER	MYO16	0.000233975
12	12:87918300	rs42353227	87918300	A	C	0.280747	-0.269665	0.0938097	0.00404539	PROMOTER	MYO16	0.000205192
12	12:87918268	rs42353226	87918268	T	C	0.280747	-0.269665	0.0938097	0.00404539	PROMOTER	MYO16	0.000164083
12	12:87917860	rs42353213	87917860	T	C	0.280747	-0.269665	0.0938097	0.00404539	PROMOTER	MYO16	0.000163724
12	12:87915887	rs42353183	87915887	A	G	0.280747	-0.269665	0.0938097	0.00404539	PROMOTER	MYO16	-6.25231e-05
19	19:33649754		33649754	T	C	0.0204179	0.82527	0.287135	0.00405107	NON_SYNONYMOUS	ENSBTAG00000002605	-0.0023063
4	4:107951209	rs135316862	107951209	G	A	0.305232	-0.273031	0.0949956	0.00405128	PROMOTER	ENSBTAG00000048115	0.000481601
12	12:76956237	rs380395605	76956237	T	G	0.114452	-0.365497	0.127187	0.00405703	PROMOTER	DNAJC3	0.000359378
7	7:3380986		3380986	A	T	0.118998	0.387182	0.134734	0.00405728	PROMOTER	JMJD4	-0.00429849
28	28:26556112	rs385029449	26556112	C	T	0.107673	0.385644	0.134212	0.0040609	PROMOTER	SAR1A	-0.000423406
19	19:57163138	rs381117675	57163138	G	A	0.106716	0.403323	0.140368	0.0040618	PROMOTER	FDXR	-0.00178405
15	15:77655255	rs382535664	77655255	A	T	0.368958	-0.252052	0.0877307	0.00406575	PROMOTER	CKAP5	0.000827246
28	28:26556170		26556170	T	A	0.106157	0.388761	0.135326	0.00406872	PROMOTER	SAR1A	-0.000145362
22	22:35070337	rs133364542	35070337	G	A	0.477269	-0.23862	0.083078	0.0040757	PROMOTER	ENSBTAG00000047851	0.00140815
11	11:86944119	rs133367363	86944119	C	T	0.459483	0.248408	0.0864904	0.00407765	PROMOTER	NOL10	-0.000324773
19	19:30403674	rs378882827	30403674	T	A	0.196124	0.311337	0.108406	0.00407932	PROMOTER	PIRT	-0.000161498
14	14:78388129	rs208796107	78388129	C	T	0.311453	-0.261643	0.0911198	0.00408638	PROMOTER	CNGB3	0.00111531
26	26:51516095	rs137132027	51516095	A	G	0.114851	0.356123	0.124024	0.00408661	PROMOTER	DPYSL4	-0.000626905
7	7:23582192	rs456942124	23582192	T	C	0.112618	-0.380306	0.132453	0.00408841	PROMOTER	ENSBTAG00000031205	0.00108364
7	7:23582014	rs465077583	23582014	T	C	0.112618	-0.380306	0.132453	0.00408841	PROMOTER	ENSBTAG00000031205	0.000614204
11	11:62807839	rs378886437	62807839	G	C	0.161349	0.330081	0.114963	0.00408914	PROMOTER	LGALSL	-0.000187271
7	7:1145710	rs209831711	1145710	A	G	0.0135588	-0.953094	0.332019	0.00409697	PROMOTER	bta-mir-340	0.000128234
19	19:9724573	rs133499930	9724573	A	G	0.329399	-0.259816	0.0905367	0.00410817	PROMOTER	C17orf47	0.000866059
19	19:9724182	rs135579482	9724182	T	C	0.329399	-0.259816	0.0905367	0.00410817	PROMOTER	C17orf47	0.000671671
19	19:9724971	rs134499079	9724971	C	T	0.329399	-0.259816	0.0905367	0.00410817	PROMOTER	C17orf47	0.000656249
22	22:50925058		50925058	T	C	0.0502472	0.580827	0.202408	0.00411007	PROMOTER	MST1R	-0.000525317
1	1:146581740	rs211127628	146581740	A	G	0.0758494	0.446877	0.155731	0.00411074	NON_SYNONYMOUS	RRP1	-0.00231428
2	2:125732071		125732071	C	T	0.218775	0.295594	0.103028	0.00411683	PROMOTER	ENSBTAG00000006342	-0.000995447
28	28:26555589	rs381617248	26555589	C	A	0.107274	0.386112	0.134582	0.00411804	PROMOTER	SAR1A	-0.000194003
23	23:13083735	rs377867668	13083735	T	C	0.00805551	1.25016	0.435789	0.00412126	PROMOTER	bta-mir-2377	-0.000389468
23	23:13095855		13095855	A	G	0.00805551	1.25016	0.435789	0.00412126	PROMOTER	KCNK5	-0.000855969
29	29:50863921	rs211352327	50863921	G	C	0.493619	0.245617	0.085622	0.00412264	PROMOTER	TALDO1	-0.000389546
2	2:130782537	rs442913047	130782537	A	G	0.0709045	-0.500347	0.174427	0.00412408	PROMOTER	ENSBTAG00000011195	0.00111476
4	4:104195139	rs209827606	104195139	T	C	0.0135588	0.997709	0.347825	0.00412522	PROMOTER	U3	-0.00458192
29	29:28586820	rs42179552	28586820	G	A	0.079279	0.434244	0.151406	0.00412982	PROMOTER	NRGN	-0.00019167
1	1:73781415		73781415	T	C	0.303477	-0.26447	0.0922447	0.00414321	PROMOTER	LRRC15	6.89254e-05
13	13:57719669	rs379059394	57719669	A	G	0.173313	0.326585	0.11393	0.00414989	NON_SYNONYMOUS	ZNF831	-0.0040042
7	7:22443774	rs445478539	22443774	G	T	0.160632	-0.358381	0.125032	0.00415276	NON_SYNONYMOUS	LMNB2	0.000397931
7	7:22443822	rs467321836	22443822	G	C	0.160632	-0.358381	0.125032	0.00415276	NON_SYNONYMOUS	LMNB2	0.000238577
5	5:1449737	rs136163787	1449737	G	A	0.266869	0.261984	0.0914175	0.00415964	PROMOTER	TBC1D15	-0.000463125
25	25:34342250	rs110839155	34342250	T	G	0.0970649	0.411269	0.143516	0.00416126	NON_SYNONYMOUS	ENSBTAG00000017939	-0.000598567
7	7:22448132	rs379253296	22448132	C	G	0.161669	-0.356584	0.124446	0.00416523	PROMOTER	TIMM13	0.000773764
7	7:22448137	rs382194766	22448137	T	C	0.161669	-0.356584	0.124446	0.00416523	PROMOTER	TIMM13	0.000496873
7	7:22447744	rs384565993	22447744	G	C	0.161669	-0.356584	0.124446	0.00416523	PROMOTER	TIMM13	0.000352196
7	7:22448040	rs379495701	22448040	G	A	0.161669	-0.356584	0.124446	0.00416523	PROMOTER	TIMM13	0.000341959
7	7:22446039	rs207674366	22446039	G	A	0.161669	-0.356584	0.124446	0.00416523	PROMOTER	TIMM13	0.000320494
7	7:22447291	rs210745759	22447291	G	A	0.161669	-0.356584	0.124446	0.00416523	PROMOTER	TIMM13	0.000316714
7	7:22447745	rs379006982	22447745	G	C	0.161669	-0.356584	0.124446	0.00416523	PROMOTER	TIMM13	0.000300668
7	7:22448056	rs382928035	22448056	T	C	0.161669	-0.356584	0.124446	0.00416523	PROMOTER	TIMM13	0.000204248
7	7:22447254	rs383200820	22447254	A	G	0.161669	-0.356584	0.124446	0.00416523	PROMOTER	TIMM13	0.000162919
13	13:48619469	rs383111486	48619469	T	C	0.199713	-0.363024	0.126704	0.0041682	NON_SYNONYMOUS	FERMT1	0.000722432
28	28:10517315		10517315	T	G	0.128569	-0.347186	0.12118	0.0041695	NON_SYNONYMOUS	RYR2	0.000913957
1	1:153546885	rs210313818	153546885	T	C	0.265832	-0.291497	0.101755	0.00417422	NON_SYNONYMOUS	ENSBTAG00000021906	0.000487721
4	4:108018051	rs133915724	108018051	A	G	0.32246	-0.260875	0.091082	0.00418091	PROMOTER	OR6B1	0.000288884
18	18:56788482		56788482	T	C	0.0417929	-0.620649	0.21672	0.0041856	PROMOTER	VRK3	0.000239138
26	26:46204026		46204026	T	G	0.0182645	0.840453	0.293544	0.0041949	PROMOTER	ENSBTAG00000040604	-0.000324513
23	23:7417466	rs209770255	7417466	T	G	0.0990589	0.403697	0.140999	0.00419498	PROMOTER	RGL2	-0.00425112
1	1:59182135	rs208261999	59182135	A	T	0.361302	-0.276592	0.0966162	0.00419923	PROMOTER	CCDC191	0.000805473
1	1:59184339	rs110056518	59184339	T	G	0.361302	-0.276592	0.0966162	0.00419923	PROMOTER	CCDC191	0.000785941
1	1:59181687	rs210137921	59181687	G	A	0.361302	-0.276592	0.0966162	0.00419923	PROMOTER	CCDC191	0.000750894
1	1:59182909	rs110227686	59182909	G	A	0.361302	-0.276592	0.0966162	0.00419923	PROMOTER	CCDC191	0.000677279
1	1:59186808	rs384011818	59186808	C	T	0.361302	-0.276592	0.0966162	0.00419923	NON_SYNONYMOUS	QTRT2	0.000653222
1	1:59184067	rs208343328	59184067	C	T	0.361302	-0.276592	0.0966162	0.00419923	PROMOTER	CCDC191	0.000651995
1	1:59178491	rs211040395	59178491	T	C	0.361302	-0.276592	0.0966162	0.00419923	PROMOTER	QTRT2	0.000647923
1	1:59183107	rs210352663	59183107	T	C	0.361302	-0.276592	0.0966162	0.00419923	PROMOTER	CCDC191	0.000640307
1	1:59182224	rs209602922	59182224	C	T	0.361302	-0.276592	0.0966162	0.00419923	PROMOTER	CCDC191	0.000616571
1	1:59178702	rs109877308	59178702	G	T	0.361302	-0.276592	0.0966162	0.00419923	PROMOTER	QTRT2	0.000615533
1	1:59182691	rs211466189	59182691	C	T	0.361302	-0.276592	0.0966162	0.00419923	PROMOTER	CCDC191	0.000615515
1	1:59183602	rs208258219	59183602	G	A	0.361302	-0.276592	0.0966162	0.00419923	PROMOTER	CCDC191	0.000612582
1	1:59182570	rs381508100	59182570	G	A	0.361302	-0.276592	0.0966162	0.00419923	PROMOTER	CCDC191	0.000584234
1	1:59183513	rs385331778	59183513	T	G	0.361302	-0.276592	0.0966162	0.00419923	PROMOTER	CCDC191	0.000559624
1	1:59187709	rs110727373	59187709	C	T	0.361302	-0.276592	0.0966162	0.00419923	NON_SYNONYMOUS	QTRT2	0.00055888
1	1:59183385	rs208637236	59183385	T	A	0.361302	-0.276592	0.0966162	0.00419923	PROMOTER	CCDC191	0.000532786
1	1:59183802	rs383485746	59183802	T	C	0.361302	-0.276592	0.0966162	0.00419923	PROMOTER	CCDC191	0.000513293
1	1:59181842	rs208492709	59181842	C	T	0.361302	-0.276592	0.0966162	0.00419923	PROMOTER	CCDC191	0.000512479
1	1:59181662	rs209221663	59181662	T	C	0.361302	-0.276592	0.0966162	0.00419923	PROMOTER	CCDC191	0.000505239
1	1:59182577	rs384294166	59182577	T	C	0.361302	-0.276592	0.0966162	0.00419923	PROMOTER	CCDC191	0.000492169
1	1:59180732	rs133857788	59180732	G	T	0.361302	-0.276592	0.0966162	0.00419923	PROMOTER	CCDC191	0.00049111
1	1:59181434	rs108942520	59181434	G	A	0.361302	-0.276592	0.0966162	0.00419923	PROMOTER	CCDC191	0.000488657
1	1:59179544	rs208786967	59179544	T	C	0.361302	-0.276592	0.0966162	0.00419923	PROMOTER	QTRT2	0.000461748
1	1:59182884	rs110481034	59182884	G	A	0.361302	-0.276592	0.0966162	0.00419923	PROMOTER	CCDC191	0.000460031
1	1:59183230	rs209742347	59183230	C	T	0.361302	-0.276592	0.0966162	0.00419923	PROMOTER	CCDC191	0.000450327
1	1:59178218	rs109126277	59178218	T	C	0.361302	-0.276592	0.0966162	0.00419923	PROMOTER	QTRT2	0.000441636
1	1:59179663	rs210625984	59179663	C	A	0.361302	-0.276592	0.0966162	0.00419923	PROMOTER	QTRT2	0.000428697
1	1:59178601	rs208921602	59178601	T	A	0.361302	-0.276592	0.0966162	0.00419923	PROMOTER	QTRT2	0.000419742
1	1:59178066	rs381836806	59178066	A	T	0.361302	-0.276592	0.0966162	0.00419923	PROMOTER	QTRT2	0.000410212
1	1:59180697	rs110760270	59180697	G	C	0.361302	-0.276592	0.0966162	0.00419923	PROMOTER	CCDC191	0.000390794
1	1:59184852	rs384809931	59184852	G	A	0.361302	-0.276592	0.0966162	0.00419923	PROMOTER	CCDC191	0.000360304
1	1:59178941	rs109843873	59178941	G	C	0.361302	-0.276592	0.0966162	0.00419923	PROMOTER	QTRT2	0.000355486
1	1:59182459	rs209986337	59182459	T	G	0.361302	-0.276592	0.0966162	0.00419923	PROMOTER	CCDC191	0.000349072
1	1:59182256	rs109159528	59182256	A	G	0.361302	-0.276592	0.0966162	0.00419923	PROMOTER	CCDC191	0.000348559
1	1:59183930	rs210992894	59183930	A	T	0.361302	-0.276592	0.0966162	0.00419923	PROMOTER	CCDC191	0.000333983
1	1:59183645	rs209123432	59183645	C	A	0.361302	-0.276592	0.0966162	0.00419923	PROMOTER	CCDC191	0.000274404
1	1:59184906	rs110389836	59184906	G	T	0.361302	-0.276592	0.0966162	0.00419923	PROMOTER	CCDC191	0.000266471
1	1:59184663	rs448215400	59184663	G	T	0.361302	-0.276592	0.0966162	0.00419923	PROMOTER	CCDC191	0.000227719
1	1:59182718	rs210820512	59182718	G	A	0.361302	-0.276592	0.0966162	0.00419923	PROMOTER	CCDC191	0.000184592
1	1:59179744	rs207971800	59179744	T	A	0.361302	-0.276592	0.0966162	0.00419923	PROMOTER	QTRT2	0.000173383
1	1:59180491	rs209759077	59180491	C	T	0.361302	-0.276592	0.0966162	0.00419923	PROMOTER	CCDC191	0.000161639
1	1:59186809	rs378239337	59186809	A	G	0.361302	-0.276592	0.0966162	0.00419923	NON_SYNONYMOUS	QTRT2	0.000150941
1	1:59183696	rs208870364	59183696	C	A	0.361302	-0.276592	0.0966162	0.00419923	PROMOTER	CCDC191	0.000141955
1	1:59181813	rs211128407	59181813	T	C	0.361302	-0.276592	0.0966162	0.00419923	PROMOTER	CCDC191	0.000133582
1	1:59182355	rs109164470	59182355	A	G	0.361302	-0.276592	0.0966162	0.00419923	PROMOTER	CCDC191	0.000118072
1	1:59183168	rs137076071	59183168	G	A	0.361302	-0.276592	0.0966162	0.00419923	PROMOTER	CCDC191	0.000108778
1	1:59183900	rs110291368	59183900	T	G	0.361302	-0.276592	0.0966162	0.00419923	PROMOTER	CCDC191	0.000105002
1	1:59179108		59179108	T	G	0.361302	-0.276592	0.0966162	0.00419923	PROMOTER	QTRT2	6.60117e-05
1	1:59183803	rs378861104	59183803	G	A	0.361302	-0.276592	0.0966162	0.00419923	PROMOTER	CCDC191	-6.20749e-06
1	1:59180968	rs211394786	59180968	G	A	0.361302	-0.276592	0.0966162	0.00419923	PROMOTER	CCDC191	-2.14387e-05
1	1:59182048	rs211134203	59182048	T	C	0.361302	-0.276592	0.0966162	0.00419923	PROMOTER	CCDC191	-3.90452e-05
1	1:59183311	rs109306688	59183311	G	C	0.361302	-0.276592	0.0966162	0.00419923	PROMOTER	CCDC191	-5.71202e-05
18	18:46232609		46232609	A	G	0.0911629	0.418334	0.146137	0.00420166	NON_SYNONYMOUS	CD22	-0.000126443
14	14:21616524	rs42270644	21616524	C	A	0.241905	0.280894	0.098183	0.00422404	PROMOTER	ENSBTAG00000038286	-0.000170467
4	4:36625515	rs137071868	36625515	A	G	0.131121	0.352203	0.123128	0.00423021	PROMOTER	SEMA3A	-0.000154244
4	4:36625003	rs134795432	36625003	G	A	0.131121	0.352203	0.123128	0.00423021	PROMOTER	SEMA3A	-0.000197473
4	4:36625381	rs134703951	36625381	A	G	0.131121	0.352203	0.123128	0.00423021	PROMOTER	SEMA3A	-0.000244105
4	4:36625851	rs136875492	36625851	T	C	0.131121	0.352203	0.123128	0.00423021	PROMOTER	SEMA3A	-0.000263667
4	4:36625894	rs137292761	36625894	G	A	0.131121	0.352203	0.123128	0.00423021	PROMOTER	SEMA3A	-0.00027078
4	4:36627557	rs134950861	36627557	A	T	0.131121	0.352203	0.123128	0.00423021	PROMOTER	SEMA3A	-0.000302532
4	4:36625385	rs132976941	36625385	T	G	0.131121	0.352203	0.123128	0.00423021	PROMOTER	SEMA3A	-0.000380286
4	4:36625838	rs134904548	36625838	A	G	0.131121	0.352203	0.123128	0.00423021	PROMOTER	SEMA3A	-0.000397604
4	4:36626011	rs135006404	36626011	A	C	0.131121	0.352203	0.123128	0.00423021	PROMOTER	SEMA3A	-0.000491958
4	4:36626032	rs133427986	36626032	C	A	0.131121	0.352203	0.123128	0.00423021	PROMOTER	SEMA3A	-0.000495807
4	4:36625339	rs136233473	36625339	G	A	0.131121	0.352203	0.123128	0.00423021	PROMOTER	SEMA3A	-0.000558369
4	4:36625605	rs132678183	36625605	A	G	0.131121	0.352203	0.123128	0.00423021	PROMOTER	SEMA3A	-0.000750875
4	4:36625420	rs136370468	36625420	G	A	0.131121	0.352203	0.123128	0.00423021	PROMOTER	SEMA3A	-0.000766069
4	4:36627590	rs136497600	36627590	C	G	0.131121	0.352203	0.123128	0.00423021	PROMOTER	SEMA3A	-0.000828289
4	4:36625739	rs133688687	36625739	A	G	0.131121	0.352203	0.123128	0.00423021	PROMOTER	SEMA3A	-0.000829533
4	4:36627558	rs134012855	36627558	T	A	0.131121	0.352203	0.123128	0.00423021	PROMOTER	SEMA3A	-0.000834067
4	4:36624706	rs208441317	36624706	C	G	0.131121	0.352203	0.123128	0.00423021	PROMOTER	SEMA3A	-0.000954306
4	4:36625962	rs133508891	36625962	C	A	0.131121	0.352203	0.123128	0.00423021	PROMOTER	SEMA3A	-0.000981027
4	4:36625327	rs136717294	36625327	A	G	0.131121	0.352203	0.123128	0.00423021	PROMOTER	SEMA3A	-0.000987018
10	10:93416193	rs43648268	93416193	G	A	0.165736	0.318213	0.111268	0.00423792	PROMOTER	TSHR	-0.000165918
10	10:93412700	rs43648275	93412700	G	T	0.165736	0.318213	0.111268	0.00423792	PROMOTER	TSHR	-0.000175446
10	10:93416546	rs43648267	93416546	T	C	0.165736	0.318213	0.111268	0.00423792	PROMOTER	TSHR	-0.00022465
10	10:93415735	rs43648270	93415735	G	T	0.165736	0.318213	0.111268	0.00423792	PROMOTER	TSHR	-0.000234315
10	10:93412887	rs43648274	93412887	C	A	0.165736	0.318213	0.111268	0.00423792	PROMOTER	TSHR	-0.000261212
10	10:93412593	rs382265315	93412593	C	A	0.165736	0.318213	0.111268	0.00423792	PROMOTER	TSHR	-0.000332715
10	10:93415785	rs43648269	93415785	A	C	0.165736	0.318213	0.111268	0.00423792	PROMOTER	TSHR	-0.000373802
10	10:93413431	rs43648273	93413431	C	T	0.165736	0.318213	0.111268	0.00423792	PROMOTER	TSHR	-0.000466052
10	10:93414314	rs383728959	93414314	T	A	0.165736	0.318213	0.111268	0.00423792	PROMOTER	TSHR	-0.000671888
13	13:68203901	rs135850069	68203901	C	T	0.163184	-0.321882	0.112566	0.00424321	PROMOTER	ACTR5	0.00165392
13	13:68203874	rs378473530	68203874	C	T	0.163184	-0.321882	0.112566	0.00424321	PROMOTER	ACTR5	0.00141548
4	4:107864503	rs137736826	107864503	T	C	0.392886	0.256492	0.089723	0.00425373	NON_SYNONYMOUS	TCAF1	-9.51919e-05
3	3:10651417	rs110247255	10651417	T	C	0.42447	0.263729	0.0922579	0.00425502	PROMOTER	ACKR1	-0.000494008
1	1:83547904	rs385176808	83547904	G	A	0.181767	-0.331753	0.116069	0.00425995	PROMOTER	bta-mir-1224	0.000572152
1	1:83547867	rs382117256	83547867	T	C	0.181767	-0.331753	0.116069	0.00425995	PROMOTER	bta-mir-1224	0.000308914
1	1:83539056	rs383114262	83539056	A	C	0.181767	-0.331753	0.116069	0.00425995	PROMOTER	ALG3	0.00073763
1	1:83530912		83530912	T	C	0.181767	-0.331753	0.116069	0.00425995	PROMOTER	CAMK2N2	0.000671785
1	1:83558266	rs474400758	83558266	T	G	0.181767	-0.331753	0.116069	0.00425995	PROMOTER	VWA5B2	0.000535392
1	1:83536110	rs385921571	83536110	T	C	0.181767	-0.331753	0.116069	0.00425995	PROMOTER	ALG3	0.000490391
1	1:83542337	rs137266999	83542337	G	A	0.181767	-0.331753	0.116069	0.00425995	PROMOTER	ECE2	0.000423724
1	1:83542736	rs383889188	83542736	G	C	0.181767	-0.331753	0.116069	0.00425995	PROMOTER	ECE2	0.000269346
1	1:83538878	rs380134265	83538878	T	C	0.181767	-0.331753	0.116069	0.00425995	PROMOTER	ALG3	0.000235502
1	1:83549027	rs383118080	83549027	T	C	0.181767	-0.331753	0.116069	0.00425995	NON_SYNONYMOUS	VWA5B2	0.000221774
1	1:83541937	rs383422402	83541937	C	A	0.181767	-0.331753	0.116069	0.00425995	PROMOTER	ECE2	0.00013639
22	22:56861451	rs381696652	56861451	T	C	0.104881	0.406946	0.142391	0.00426402	PROMOTER	H1FOO	-0.000228253
21	21:12869095	rs134380198	12869095	A	G	0.327006	0.252245	0.0882709	0.00426832	PROMOTER	U4	-0.000211519
21	21:12871473	rs137518352	12871473	T	C	0.327006	0.252245	0.0882709	0.00426832	PROMOTER	U4	-0.000226322
5	5:27087322	rs137103239	27087322	G	A	0.41442	-0.255056	0.0892814	0.0042798	PROMOTER	TNS2	0.00033504
7	7:22446004	rs382157160	22446004	G	A	0.161589	-0.355528	0.124475	0.00428701	PROMOTER	TIMM13	0.000266383
19	19:14901785	rs111018288	14901785	T	C	0.244856	-0.297151	0.104057	0.00429474	PROMOTER	MMP28	6.17242e-05
2	2:130781939	rs381765931	130781939	T	C	0.0740948	-0.48418	0.169605	0.00430698	NON_SYNONYMOUS	ENSBTAG00000011195	0.000968
18	18:51875280	rs109048727	51875280	T	C	0.071064	-0.495918	0.173736	0.00431136	PROMOTER	CD177	0.000543846
18	18:51876337	rs383121307	51876337	A	G	0.071064	-0.495918	0.173736	0.00431136	PROMOTER	CD177	0.000481884
25	25:10049344	rs434505197	10049344	C	T	0.135907	-0.358239	0.125523	0.00431782	PROMOTER	RMI2	0.000879744
25	25:10049292	rs136506561	10049292	C	G	0.135907	-0.358239	0.125523	0.00431782	PROMOTER	RMI2	0.000722958
25	25:10049222	rs134639933	10049222	A	G	0.135907	-0.358239	0.125523	0.00431782	PROMOTER	RMI2	0.000315612
25	25:10048996	rs136902635	10048996	C	A	0.135907	-0.358239	0.125523	0.00431782	PROMOTER	RMI2	0.000265135
25	25:17086416	rs109466724	17086416	A	G	0.407242	-0.249694	0.0874959	0.00432023	PROMOTER	TMC7	0.000251468
19	19:56699671	rs41925599	56699671	G	C	0.0656405	0.48156	0.168746	0.00432066	PROMOTER	TMEM94	-0.00044667
9	9:24512739	rs385214018	24512739	T	C	0.239592	-0.268942	0.094256	0.00432654	PROMOTER	RSPO3	0.000521582
9	9:24512253	rs385633140	24512253	C	T	0.239592	-0.268942	0.094256	0.00432654	PROMOTER	RSPO3	0.00033137
9	9:24512733	rs381662583	24512733	T	C	0.239592	-0.268942	0.094256	0.00432654	PROMOTER	RSPO3	0.000321126
9	9:24512780	rs380130181	24512780	A	C	0.239592	-0.268942	0.094256	0.00432654	PROMOTER	RSPO3	8.8906e-05
19	19:50785351	rs109642482	50785351	G	A	0.218855	-0.309662	0.108528	0.00432677	PROMOTER	OGFOD3	0.000941888
19	19:50787011	rs377957196	50787011	T	C	0.218855	-0.309662	0.108528	0.00432677	PROMOTER	OGFOD3	0.000857941
13	13:63951021	rs385298229	63951021	T	C	0.216462	0.325659	0.114136	0.0043275	PROMOTER	RALY	-0.000291836
13	13:64376169	rs380266377	64376169	A	G	0.385787	-0.251555	0.0881984	0.00434257	PROMOTER	RPL26	0.000333667
21	21:51771339	rs384128452	51771339	A	G	0.055591	0.54885	0.192457	0.00434711	PROMOTER	LRFN5	-0.000807719
25	25:10049706	rs135948123	10049706	C	T	0.142527	-0.352425	0.123596	0.00435224	PROMOTER	RMI2	0.00122767
18	18:64036836	rs110950282	64036836	G	A	0.426065	0.248215	0.0870534	0.0043542	PROMOTER	ENSBTAG00000046101	-0.000133697
29	29:28614627	rs133219646	28614627	C	T	0.0778434	0.433816	0.152163	0.00435835	PROMOTER	ESAM	-0.000255882
29	29:28614690	rs42890452	28614690	T	C	0.0778434	0.433816	0.152163	0.00435835	PROMOTER	ESAM	-0.000794325
25	25:10050656	rs137470768	10050656	C	T	0.142606	-0.35231	0.123576	0.00435872	PROMOTER	RMI2	0.00103425
25	25:10051657	rs132780266	10051657	A	C	0.142606	-0.35231	0.123576	0.00435872	PROMOTER	RMI2	0.000742427
25	25:10052042	rs135655316	10052042	A	G	0.142606	-0.35231	0.123576	0.00435872	PROMOTER	RMI2	0.000565691
25	25:10051524	rs382762251	10051524	G	C	0.142606	-0.35231	0.123576	0.00435872	PROMOTER	RMI2	0.000491986
25	25:10051178	rs481027064	10051178	G	A	0.142606	-0.35231	0.123576	0.00435872	PROMOTER	RMI2	0.000206181
25	25:14185794	rs137672398	14185794	A	C	0.154411	0.321177	0.112657	0.00435913	PROMOTER	NDE1	-0.00196797
25	25:14189213	rs135232966	14189213	A	G	0.154411	0.321177	0.112657	0.00435913	PROMOTER	NDE1	-0.00197161
2	2:130779195		130779195	T	C	0.0708247	-0.497452	0.174496	0.00436098	PROMOTER	C1QB	0.000736415
2	2:130778439	rs381793611	130778439	A	G	0.0708247	-0.497452	0.174496	0.00436098	PROMOTER	C1QB	0.000518847
14	14:79897776	rs378454431	79897776	G	A	0.14803	0.335461	0.11768	0.00436356	PROMOTER	ENSBTAG00000038798	-0.00113151
11	11:92379007	rs385175194	92379007	G	A	0.0200989	-0.840747	0.294953	0.00436584	PROMOTER	ENSBTAG00000012090	0.000586922
7	7:22444930	rs378455179	22444930	A	C	0.161509	-0.355182	0.124608	0.00436666	PROMOTER	TIMM13	0.000617885
7	7:22445458	rs208248301	22445458	C	G	0.161509	-0.355182	0.124608	0.00436666	PROMOTER	TIMM13	0.000616908
7	7:22445505	rs211322254	22445505	G	C	0.161509	-0.355182	0.124608	0.00436666	PROMOTER	TIMM13	0.000585841
7	7:22445404	rs379071845	22445404	G	T	0.161509	-0.355182	0.124608	0.00436666	PROMOTER	TIMM13	0.000436365
7	7:22445500	rs209367728	22445500	T	C	0.161509	-0.355182	0.124608	0.00436666	PROMOTER	TIMM13	0.000372776
7	7:22446008	rs385761576	22446008	T	G	0.161509	-0.355182	0.124608	0.00436666	PROMOTER	TIMM13	0.000343505
7	7:22445216	rs210494681	22445216	C	T	0.161509	-0.355182	0.124608	0.00436666	PROMOTER	TIMM13	0.0003317
7	7:22445288	rs210630633	22445288	G	A	0.161509	-0.355182	0.124608	0.00436666	PROMOTER	TIMM13	0.000154913
7	7:22445409	rs381384353	22445409	G	A	0.161509	-0.355182	0.124608	0.00436666	PROMOTER	TIMM13	4.65804e-06
[truncated: 236 more rows]

## Sheet: CWT_0.05
Supplementary File S2: List of all SNPs (P < 0.005) associted with CWT that were used for GSEA and pathway analysis
Chr	SNP	rs_ID	bp	A1	A2	Freq	b	se	p	TYPE	GENE	SNPEffect
14	14:25052440	rs210030313	25052440	G	A	0.137814	16.5575	1.46332	1.10597e-29	PROMOTER	CHCHD7	0.0849927
14	14:26269386	rs209809798	26269386	C	T	0.139478	16.0356	1.47047	1.09e-27	PROMOTER	UBXN2B	0.00195136
14	14:34425147	rs210421179	34425147	C	T	0.132889	12.2626	1.49011	1.88217e-16	PROMOTER	C8orf34	0.00110642
14	14:34422595	rs210867053	34422595	T	C	0.132889	12.2626	1.49011	1.88217e-16	PROMOTER	C8orf34	0.000632637
14	14:23986995	rs208243667	23986995	T	C	0.118116	11.7219	1.55461	4.69732e-14	PROMOTER	RP1	0.000496772
14	14:32219849	rs383053307	32219849	G	C	0.189208	9.14066	1.22779	9.71044e-14	PROMOTER	CRH	0.000838589
14	14:5423109		5423109	T	C	0.0475101	14.121	1.91606	1.70873e-13	PROMOTER	ENSBTAG00000018218	0.0454311
14	14:31843402	rs110044282	31843402	T	A	0.094604	12.7817	1.73939	2.00646e-13	PROMOTER	ENSBTAG00000021821	0.00201956
14	14:31844190	rs110110600	31844190	A	G	0.094604	12.7817	1.73939	2.00646e-13	PROMOTER	ENSBTAG00000021821	0.00170283
14	14:24295514	rs377870928	24295514	G	A	0.038008	18.4175	2.53448	3.68162e-13	PROMOTER	XKR4	0.0013624
14	14:32713592	rs41726906	32713592	A	G	0.103204	12.207	1.69727	6.37857e-13	NON_SYNONYMOUS	ADHFE1	0.000491639
14	14:21137279	rs449968016	21137279	T	C	0.10043	12.3638	1.73536	1.04363e-12	NON_SYNONYMOUS	PRKDC	0.00248675
6	6:38672441	rs109062047	38672441	T	C	0.0700513	14.2885	2.01673	1.3906e-12	PROMOTER	FAM184B	5.51125
14	14:26111681	rs382469604	26111681	C	T	0.412748	6.25524	0.886193	1.68241e-12	PROMOTER	FAM110B	0.00836364
14	14:22722080	rs133252593	22722080	A	G	0.0371758	18.0779	2.56737	1.90295e-12	PROMOTER	PCMTD1	0.00143808
14	14:21036468	rs443118970	21036468	T	C	0.100638	12.1763	1.74421	2.93051e-12	PROMOTER	ENSBTAG00000017016	0.00105462
6	6:38755383	rs110395260	38755383	A	T	0.0898876	11.5904	1.70091	9.47768e-12	PROMOTER	DCAF16	-0.00436861
14	14:18045504	rs210171716	18045504	T	C	0.038008	17.1176	2.52925	1.3071e-11	PROMOTER	ATAD2	-0.00163728
14	14:18036304	rs211099616	18036304	G	A	0.038008	17.1176	2.52925	1.3071e-11	PROMOTER	WDYHV1	-0.00499982
14	14:18037627	rs208977164	18037627	C	G	0.038008	17.1176	2.52925	1.3071e-11	PROMOTER	WDYHV1	-0.00567641
4	4:11043363	rs380107549	11043363	A	G	0.0871827	10.8141	1.59847	1.33069e-11	PROMOTER	TFPI2	-0.0211892
4	4:11057124	rs380544546	11057124	T	C	0.0871827	10.8141	1.59847	1.33069e-11	PROMOTER	GNGT1	-0.0309604
4	4:11044126	rs383610980	11044126	C	T	0.0871827	10.8141	1.59847	1.33069e-11	PROMOTER	TFPI2	-0.0573388
4	4:11043056	rs382553684	11043056	T	C	0.0871827	10.8141	1.59847	1.33069e-11	PROMOTER	TFPI2	-0.0630748
4	4:11059513	rs382727277	11059513	A	G	0.0871827	10.8141	1.59847	1.33069e-11	PROMOTER	GNGT1	-0.0639011
4	4:11059740	rs385099764	11059740	C	G	0.0871827	10.8141	1.59847	1.33069e-11	PROMOTER	GNGT1	-0.0642958
4	4:11055492	rs385265372	11055492	T	C	0.0871827	10.8141	1.59847	1.33069e-11	PROMOTER	GNGT1	-0.0665779
4	4:11056806	rs383628312	11056806	T	C	0.0871827	10.8141	1.59847	1.33069e-11	PROMOTER	GNGT1	-0.0674978
4	4:11056278	rs385952355	11056278	T	C	0.0871827	10.8141	1.59847	1.33069e-11	PROMOTER	GNGT1	-0.070958
4	4:11043148	rs384903680	11043148	A	C	0.0871827	10.8141	1.59847	1.33069e-11	PROMOTER	TFPI2	-0.0722249
4	4:11043896	rs383640449	11043896	G	A	0.0871827	10.8141	1.59847	1.33069e-11	PROMOTER	TFPI2	-0.0765306
4	4:11041506	rs385261589	11041506	G	T	0.0871827	10.8141	1.59847	1.33069e-11	PROMOTER	TFPI2	-0.0772291
4	4:11055536	rs379750686	11055536	A	G	0.0871827	10.8141	1.59847	1.33069e-11	PROMOTER	GNGT1	-0.0811443
4	4:11059755	rs209379323	11059755	A	G	0.0871827	10.8141	1.59847	1.33069e-11	PROMOTER	GNGT1	-0.086425
4	4:11058564	rs382035446	11058564	G	A	0.0871827	10.8141	1.59847	1.33069e-11	PROMOTER	GNGT1	-0.0990005
4	4:11059866	rs382191349	11059866	T	C	0.0871827	10.8141	1.59847	1.33069e-11	PROMOTER	GNGT1	-0.114392
4	4:11041234	rs381533448	11041234	T	C	0.0871827	10.8141	1.59847	1.33069e-11	PROMOTER	TFPI2	-0.125617
4	4:11043583	rs381795752	11043583	T	C	0.0871827	10.8141	1.59847	1.33069e-11	PROMOTER	TFPI2	-0.130965
4	4:11059552	rs385969984	11059552	G	A	0.0871827	10.8141	1.59847	1.33069e-11	PROMOTER	GNGT1	-0.132266
4	4:11056294	rs380578877	11056294	T	C	0.0871827	10.8141	1.59847	1.33069e-11	PROMOTER	GNGT1	-0.133012
4	4:8561711		8561711	A	G	0.102303	10.108	1.5018	1.68938e-11	PROMOTER	ENSBTAG00000027319	-1.50868
4	4:8561666		8561666	T	C	0.102303	10.108	1.5018	1.68938e-11	PROMOTER	ENSBTAG00000027319	-2.17973
4	4:11071483	rs379002526	11071483	C	T	0.0862117	10.7676	1.60619	2.03052e-11	PROMOTER	ENSBTAG00000000820	-0.019843
4	4:11071452	rs382604129	11071452	T	C	0.0862117	10.7676	1.60619	2.03052e-11	PROMOTER	ENSBTAG00000000820	-0.0318769
4	4:11071719	rs385947462	11071719	G	A	0.0862117	10.7676	1.60619	2.03052e-11	PROMOTER	ENSBTAG00000000820	-0.0344392
4	4:11070890	rs382921301	11070890	G	A	0.0862117	10.7676	1.60619	2.03052e-11	PROMOTER	ENSBTAG00000000820	-0.0387457
4	4:11071474	rs208955600	11071474	C	T	0.0862117	10.7676	1.60619	2.03052e-11	PROMOTER	ENSBTAG00000000820	-0.0387738
4	4:11070922	rs384929741	11070922	G	T	0.0862117	10.7676	1.60619	2.03052e-11	PROMOTER	ENSBTAG00000000820	-0.0674068
4	4:11072127	rs385615623	11072127	T	A	0.0862117	10.7676	1.60619	2.03052e-11	PROMOTER	ENSBTAG00000000820	-0.0891794
4	4:11040466	rs378218738	11040466	C	A	0.0863504	10.7214	1.60497	2.38706e-11	PROMOTER	TFPI2	-0.021044
14	14:32164189	rs42682456	32164189	T	G	0.129838	9.79637	1.4755	3.1507e-11	PROMOTER	TRIM55	0.00178997
14	14:32160505	rs42682445	32160505	A	G	0.129838	9.79637	1.4755	3.1507e-11	PROMOTER	TRIM55	0.00145866
14	14:32164404	rs42682457	32164404	A	T	0.129838	9.79637	1.4755	3.1507e-11	PROMOTER	TRIM55	0.000681227
14	14:32160788	rs42682446	32160788	A	G	0.129838	9.79637	1.4755	3.1507e-11	PROMOTER	TRIM55	0.000390533
14	14:32161368	rs42682450	32161368	G	A	0.129838	9.79637	1.4755	3.1507e-11	PROMOTER	TRIM55	0.000296862
14	14:32160815	rs42682447	32160815	A	C	0.129838	9.79637	1.4755	3.1507e-11	PROMOTER	TRIM55	1.57644e-05
14	14:32161082	rs42682448	32161082	C	T	0.129838	9.79637	1.4755	3.1507e-11	PROMOTER	TRIM55	1.44402e-06
14	14:32160406	rs42682444	32160406	T	C	0.129838	9.79637	1.4755	3.1507e-11	PROMOTER	TRIM55	1.42296e-06
14	14:32161531	rs42682451	32161531	C	G	0.129838	9.79637	1.4755	3.1507e-11	PROMOTER	TRIM55	-6.67658e-05
14	14:32162841	rs42682454	32162841	G	A	0.129838	9.79637	1.4755	3.1507e-11	PROMOTER	TRIM55	-9.87176e-05
14	14:32164049	rs135206536	32164049	C	T	0.129838	9.79637	1.4755	3.1507e-11	PROMOTER	TRIM55	-0.000104275
14	14:32164057	rs110921380	32164057	G	A	0.129838	9.79637	1.4755	3.1507e-11	PROMOTER	TRIM55	-0.000107819
14	14:32162587	rs42682453	32162587	C	T	0.129838	9.79637	1.4755	3.1507e-11	PROMOTER	TRIM55	-0.00045998
14	14:32159464	rs208065999	32159464	G	T	0.129838	9.79637	1.4755	3.1507e-11	PROMOTER	TRIM55	-0.000688984
14	14:32161093	rs42682449	32161093	T	C	0.129838	9.79637	1.4755	3.1507e-11	PROMOTER	TRIM55	-0.00135878
14	14:32164424	rs42682458	32164424	G	A	0.129838	9.79637	1.4755	3.1507e-11	PROMOTER	TRIM55	-0.0039316
14	14:32909600	rs209578829	32909600	C	T	0.217298	7.68686	1.15822	3.20563e-11	PROMOTER	VCPIP1	-0.000978017
14	14:32911794	rs41737040	32911794	A	C	0.217298	7.68686	1.15822	3.20563e-11	PROMOTER	VCPIP1	-0.00125625
14	14:32088652	rs109953090	32088652	C	A	0.129144	9.7345	1.48014	4.80865e-11	NON_SYNONYMOUS	DNAJC5B	0.000588432
14	14:26360444	rs42765357	26360444	G	A	0.483562	-5.62334	0.857891	5.56988e-11	PROMOTER	CYP7A1	0.00310438
14	14:32161939	rs110807761	32161939	A	G	0.127896	9.71696	1.49346	7.70086e-11	PROMOTER	TRIM55	-6.73409e-05
14	14:32163695	rs42682455	32163695	A	G	0.127896	9.71696	1.49346	7.70086e-11	PROMOTER	TRIM55	-8.83089e-05
14	14:32162082	rs208953687	32162082	G	A	0.127896	9.71696	1.49346	7.70086e-11	PROMOTER	TRIM55	-0.000359272
14	14:32215970	rs385563491	32215970	C	T	0.12748	9.65353	1.4977	1.15165e-10	PROMOTER	CRH	0.00189502
14	14:32214109	rs381116984	32214109	T	C	0.12748	9.65353	1.4977	1.15165e-10	NON_SYNONYMOUS	CRH	-0.000102318
14	14:18155940	rs207608923	18155940	A	G	0.0402275	15.5885	2.43604	1.56279e-10	PROMOTER	ENSBTAG00000015319	-0.00413596
6	6:38777311	rs109570900	38777311	G	T	0.0951588	10.3621	1.62528	1.82232e-10	NON_SYNONYMOUS	NCAPG	-0.00428535
14	14:26363598	rs42765354	26363598	A	G	0.268484	6.49069	1.01825	1.83703e-10	PROMOTER	CYP7A1	-5.32618e-05
14	14:32867189	rs209301967	32867189	G	T	0.136357	9.09111	1.42641	1.84849e-10	PROMOTER	MYBL1	-0.0013021
14	14:23719789	rs209437403	23719789	A	C	0.192953	7.67618	1.20897	2.16185e-10	PROMOTER	ENSBTAG00000033627	-0.00202345
14	14:26409101	rs41720571	26409101	C	T	0.227563	7.4243	1.17313	2.47359e-10	PROMOTER	SDCBP	0.000149532
14	14:23723550	rs42455825	23723550	T	C	0.192745	7.61294	1.21026	3.16831e-10	PROMOTER	ENSBTAG00000033627	-0.000408565
14	14:23723146	rs208540352	23723146	T	C	0.192745	7.61294	1.21026	3.16831e-10	PROMOTER	ENSBTAG00000033627	-0.00081361
14	14:23721068	rs210820010	23721068	C	G	0.192745	7.61294	1.21026	3.16831e-10	PROMOTER	ENSBTAG00000033627	-0.00224439
14	14:23722564	rs211408647	23722564	T	C	0.192745	7.61294	1.21026	3.16831e-10	PROMOTER	ENSBTAG00000033627	-0.00656859
14	14:26504970	rs41726574	26504970	A	G	0.216396	7.30634	1.16288	3.32141e-10	PROMOTER	NSMAF	-0.00102304
14	14:23072149	rs110368339	23072149	T	C	0.286239	6.32827	1.00784	3.40733e-10	PROMOTER	ENSBTAG00000026306	0.000711793
4	4:11731959	rs377917534	11731959	T	C	0.125746	8.20588	1.30698	3.41905e-10	PROMOTER	CASD1	-0.208586
4	4:11731035	rs208353164	11731035	T	C	0.125746	8.20588	1.30698	3.41905e-10	PROMOTER	CASD1	-0.277987
14	14:23742191	rs208232125	23742191	T	C	0.192329	7.60001	1.21141	3.52588e-10	PROMOTER	POLR2K	0.000183703
14	14:23737543	rs211318505	23737543	T	C	0.192606	7.59689	1.21127	3.56784e-10	PROMOTER	POLR2K	-0.00218737
14	14:23738516	rs208843965	23738516	A	T	0.192606	7.59689	1.21127	3.56784e-10	PROMOTER	POLR2K	-0.00301873
14	14:13778407	rs110526542	13778407	T	C	0.129907	8.51974	1.3629	4.07396e-10	PROMOTER	MYC	-0.000592037
14	14:18392410	rs210739484	18392410	G	T	0.0416146	14.67	2.35254	4.49494e-10	PROMOTER	ZHX2	-0.00520114
14	14:26503238	rs41726571	26503238	T	C	0.215703	7.24171	1.16494	5.08703e-10	PROMOTER	NSMAF	-0.000953492
14	14:23740648	rs211310238	23740648	A	G	0.192468	7.51425	1.21184	5.62138e-10	PROMOTER	POLR2K	-0.00200623
14	14:17916028	rs210437611	17916028	C	G	0.158968	7.85227	1.28939	1.12992e-09	PROMOTER	FBXO32	-0.000647511
14	14:17916043	rs207505976	17916043	C	T	0.158968	7.85227	1.28939	1.12992e-09	PROMOTER	FBXO32	-0.000681001
14	14:17914957	rs211461453	17914957	T	C	0.158968	7.85227	1.28939	1.12992e-09	PROMOTER	FBXO32	-0.00156539
19	19:26979026		26979026	A	G	0.0832293	11.2312	1.88915	2.76272e-09	PROMOTER	ZFP3	-0.278139
14	14:45039654	rs110847712	45039654	A	G	0.160563	7.18679	1.21148	2.98869e-09	PROMOTER	ENSBTAG00000032812	-0.00350269
14	14:26407885	rs471616099	26407885	A	G	0.236995	6.70908	1.1436	4.447e-09	PROMOTER	SDCBP	0.000389517
14	14:32162189	rs42682452	32162189	A	G	0.14253	8.21766	1.40098	4.47408e-09	PROMOTER	TRIM55	-0.000771387
14	14:24956342	rs137213297	24956342	C	G	0.346095	5.35168	0.920926	6.20276e-09	PROMOTER	RPS20	-0.0014505
14	14:23671567	rs134642618	23671567	T	C	0.198641	6.8989	1.18808	6.36844e-09	PROMOTER	ENSBTAG00000004243	0.000511764
14	14:20922607	rs109533056	20922607	C	T	0.402136	5.25224	0.907307	7.08783e-09	NON_SYNONYMOUS	SPIDR	-0.000268053
14	14:20988128	rs110674845	20988128	T	C	0.38334	5.2582	0.913127	8.48876e-09	PROMOTER	SPIDR	0.000860893
14	14:20988119	rs110727870	20988119	A	G	0.38334	5.2582	0.913127	8.48876e-09	PROMOTER	SPIDR	0.000308831
14	14:20986390	rs210839501	20986390	T	C	0.38334	5.2582	0.913127	8.48876e-09	NON_SYNONYMOUS	SPIDR	-0.000524899
14	14:32756622	rs41726840	32756622	C	T	0.302816	5.92153	1.02994	8.95569e-09	PROMOTER	C8orf46	0.000471978
14	14:32760483	rs41726843	32760483	G	A	0.302816	5.92153	1.02994	8.95569e-09	PROMOTER	C8orf46	-0.000691901
14	14:32759013	rs41726842	32759013	C	T	0.302816	5.92153	1.02994	8.95569e-09	PROMOTER	C8orf46	-0.00084
14	14:32758706	rs41726841	32758706	A	C	0.302816	5.92153	1.02994	8.95569e-09	PROMOTER	C8orf46	-0.00117032
14	14:32760490	rs109352896	32760490	G	A	0.302816	5.92153	1.02994	8.95569e-09	PROMOTER	C8orf46	-0.00212606
14	14:32757897	rs109312788	32757897	T	C	0.302816	5.92153	1.02994	8.95569e-09	PROMOTER	C8orf46	-0.0039305
14	14:17818858	rs450430041	17818858	A	G	0.0750451	11.0386	1.92131	9.17144e-09	PROMOTER	KLHL38	0.000821562
14	14:17818535		17818535	T	C	0.0750451	11.0386	1.92131	9.17144e-09	PROMOTER	KLHL38	-0.000738161
14	14:29829523	rs110364554	29829523	T	G	0.0995977	9.45404	1.6461	9.28548e-09	PROMOTER	YTHDF3	0.000257259
14	14:29827599	rs41734611	29827599	C	T	0.0995977	9.45404	1.6461	9.28548e-09	PROMOTER	YTHDF3	-0.00139704
14	14:29828860	rs108943384	29828860	C	T	0.0995977	9.45404	1.6461	9.28548e-09	PROMOTER	YTHDF3	-0.00160382
14	14:17816105	rs380154562	17816105	A	G	0.0751144	10.966	1.91968	1.11374e-08	PROMOTER	KLHL38	0.000420604
14	14:45041669	rs383942546	45041669	T	C	0.163129	6.84239	1.199	1.15167e-08	PROMOTER	ENSBTAG00000032812	-0.00278476
14	14:45043347	rs110165229	45043347	G	A	0.163129	6.84239	1.199	1.15167e-08	PROMOTER	ENSBTAG00000032812	-0.00439088
4	4:10726468	rs207830976	10726468	T	C	0.211333	6.16624	1.08069	1.15764e-08	PROMOTER	CALCR	-0.00180895
19	19:26029358	rs385575523	26029358	T	C	0.0751838	11.6502	2.04433	1.20672e-08	PROMOTER	FAM64A	-0.26921
14	14:18389484	rs109156175	18389484	C	T	0.075808	10.852	1.90626	1.24948e-08	PROMOTER	ZHX2	-0.000108319
19	19:25938871	rs42357559	25938871	A	G	0.064364	12.4247	2.18953	1.39018e-08	PROMOTER	PITPNM3	-0.00736851
19	19:25939017	rs41571538	25939017	C	T	0.064364	12.4247	2.18953	1.39018e-08	PROMOTER	PITPNM3	-0.028427
14	14:31844035	rs109967408	31844035	G	A	0.14364	7.9583	1.40514	1.48142e-08	PROMOTER	ENSBTAG00000021821	0.00114503
14	14:31844843	rs134025941	31844843	A	G	0.14364	7.9583	1.40514	1.48142e-08	PROMOTER	ENSBTAG00000021821	0.00108421
14	14:31843405	rs109213685	31843405	C	T	0.14364	7.9583	1.40514	1.48142e-08	PROMOTER	ENSBTAG00000021821	-9.65213e-05
14	14:31844841	rs136576979	31844841	G	T	0.14364	7.9583	1.40514	1.48142e-08	PROMOTER	ENSBTAG00000021821	-0.000617
14	14:31843677	rs110222086	31843677	A	C	0.14364	7.9583	1.40514	1.48142e-08	PROMOTER	ENSBTAG00000021821	-0.000775946
14	14:31843649	rs110432127	31843649	T	A	0.14364	7.9583	1.40514	1.48142e-08	PROMOTER	ENSBTAG00000021821	-0.00110005
14	14:31843872	rs137333515	31843872	G	A	0.14364	7.9583	1.40514	1.48142e-08	PROMOTER	ENSBTAG00000021821	-0.00118626
14	14:31843805	rs109466826	31843805	A	C	0.14364	7.9583	1.40514	1.48142e-08	PROMOTER	ENSBTAG00000021821	-0.00119922
14	14:31844499	rs110977919	31844499	T	C	0.14364	7.9583	1.40514	1.48142e-08	PROMOTER	ENSBTAG00000021821	-0.00149984
14	14:31844388	rs109914229	31844388	T	C	0.14364	7.9583	1.40514	1.48142e-08	PROMOTER	ENSBTAG00000021821	-0.00223304
14	14:18390221	rs41719073	18390221	A	G	0.0781662	10.6484	1.88203	1.53216e-08	PROMOTER	ZHX2	-0.000186666
14	14:26113132	rs42305792	26113132	T	A	0.490221	4.81592	0.854967	1.7723e-08	PROMOTER	FAM110B	-0.00171343
14	14:27861150	rs211051128	27861150	A	G	0.0344708	15.887	2.82532	1.87573e-08	PROMOTER	RAB2A	-0.000847779
19	19:26637724	rs137114184	26637724	C	T	0.440422	5.43987	0.970673	2.09187e-08	PROMOTER	NLRP1	-0.311464
4	4:10727277	rs384900212	10727277	T	A	0.209877	6.0804	1.08564	2.13413e-08	PROMOTER	CALCR	-0.000939002
4	4:10727584	rs210434749	10727584	C	A	0.209877	6.0804	1.08564	2.13413e-08	PROMOTER	CALCR	-0.00402553
4	4:10727276	rs381877584	10727276	T	G	0.209877	6.0804	1.08564	2.13413e-08	PROMOTER	CALCR	-0.00623338
4	4:10726697	rs209175774	10726697	A	G	0.209877	6.0804	1.08564	2.13413e-08	PROMOTER	CALCR	-0.00994998
14	14:17919386	rs471616366	17919386	A	G	0.07775	10.424	1.86461	2.265e-08	PROMOTER	FBXO32	0.00062033
14	14:17919712	rs377801544	17919712	T	C	0.07775	10.424	1.86461	2.265e-08	PROMOTER	FBXO32	-0.000507884
14	14:17919082	rs378213863	17919082	G	C	0.07775	10.424	1.86461	2.265e-08	PROMOTER	FBXO32	-0.00261196
14	14:9652287	rs110226118	9652287	T	C	0.288944	5.29925	0.954998	2.8737e-08	PROMOTER	LRRC6	-0.835804
14	14:18233212	rs211636635	18233212	C	T	0.0752532	10.6522	1.91976	2.87756e-08	NON_SYNONYMOUS	TBC1D31	-0.000924471
19	19:26634996	rs41910502	26634996	T	C	0.354279	5.46362	0.987525	3.15435e-08	PROMOTER	NLRP1	-0.0151656
6	6:41542074	rs377813083	41542074	C	T	0.0176862	19.8453	3.61117	3.89564e-08	PROMOTER	bta-mir-218-1	-0.00324911
14	14:18303934	rs208056124	18303934	C	T	0.0753919	10.5157	1.91896	4.25548e-08	PROMOTER	DERL1	0
14	14:18290206	rs208131933	18290206	G	T	0.0753919	10.5157	1.91896	4.25548e-08	NON_SYNONYMOUS	TBC1D31	-0.000492455
6	6:41683131		41683131	T	C	0.0260785	14.3823	2.62509	4.28288e-08	PROMOTER	PACRGL	-3.40661
14	14:32047944	rs208869892	32047944	C	T	0.174504	6.84892	1.2663	6.35181e-08	PROMOTER	DNAJC5B	-0.00043966
14	14:43879360	rs110619141	43879360	C	A	0.0812179	9.29689	1.72535	7.10838e-08	PROMOTER	PKIA	-0.00241576
14	14:9599960		9599960	G	A	0.0510473	11.238	2.0914	7.72409e-08	PROMOTER	PHF20L1	-0.00630615
14	14:9602469	rs378215372	9602469	A	T	0.0510473	11.238	2.0914	7.72409e-08	PROMOTER	PHF20L1	-0.0253471
14	14:9610961	rs208451123	9610961	C	A	0.0510473	11.238	2.0914	7.72409e-08	PROMOTER	TMEM71	-0.0322665
19	19:25900837	rs110025772	25900837	C	A	0.0956443	8.89839	1.66623	9.27283e-08	PROMOTER	ENSBTAG00000047858	-0.116915
19	19:25900851	rs136666913	25900851	G	A	0.0956443	8.89839	1.66623	9.27283e-08	PROMOTER	ENSBTAG00000047858	-0.145983
19	19:26028712	rs378879404	26028712	A	T	0.0622139	12.0637	2.25985	9.38398e-08	PROMOTER	FAM64A	-0.0439353
19	19:26027272		26027272	T	C	0.0622139	12.0637	2.25985	9.38398e-08	PROMOTER	FAM64A	-0.0573632
19	19:26026016		26026016	A	G	0.0622139	12.0637	2.25985	9.38398e-08	PROMOTER	FAM64A	-0.0660142
19	19:26026816	rs378388401	26026816	T	C	0.0622139	12.0637	2.25985	9.38398e-08	PROMOTER	FAM64A	-0.130532
19	19:26026956	rs381833293	26026956	T	C	0.0622139	12.0637	2.25985	9.38398e-08	PROMOTER	FAM64A	-0.133868
19	19:26028810	rs379644676	26028810	C	T	0.0622139	12.0637	2.25985	9.38398e-08	PROMOTER	FAM64A	-0.135714
19	19:26026782	rs381219732	26026782	C	G	0.0622139	12.0637	2.25985	9.38398e-08	PROMOTER	FAM64A	-0.151864
19	19:26027309		26027309	T	G	0.0622139	12.0637	2.25985	9.38398e-08	PROMOTER	FAM64A	-0.174956
19	19:26027094	rs384916516	26027094	C	T	0.0622139	12.0637	2.25985	9.38398e-08	PROMOTER	FAM64A	-0.223872
19	19:26027349		26027349	G	T	0.0622139	12.0637	2.25985	9.38398e-08	PROMOTER	FAM64A	-0.284878
19	19:26030048	rs384637956	26030048	G	T	0.0622833	12.0309	2.25773	9.8876e-08	PROMOTER	FAM64A	-0.177867
14	14:47436402	rs380959175	47436402	A	T	0.107921	8.1884	1.53899	1.03415e-07	PROMOTER	SNORA42	-0.000682437
6	6:37874060		37874060	G	T	0.0177556	19.2471	3.62161	1.06942e-07	PROMOTER	PPM1K	-0.00519894
14	14:32866418	rs41737056	32866418	A	G	0.185879	6.42823	1.21615	1.25204e-07	PROMOTER	MYBL1	0.000198256
19	19:25160160		25160160	C	T	0.0676932	11.3391	2.14619	1.26846e-07	PROMOTER	P2RX1	-0.0914156
14	14:31158824	rs382296289	31158824	T	A	0.0551394	11.1342	2.11605	1.42685e-07	PROMOTER	CYP7B1	-0.000579806
19	19:26635716	rs41910497	26635716	A	T	0.365515	5.14189	0.978694	1.48967e-07	PROMOTER	NLRP1	-0.0219989
14	14:21612863	rs42269929	21612863	T	C	0.401512	-4.5572	0.867514	1.495e-07	PROMOTER	ENSBTAG00000038286	0.00236513
14	14:21617676	rs42270642	21617676	A	G	0.401512	-4.5572	0.867514	1.495e-07	PROMOTER	ENSBTAG00000038286	0.00226686
14	14:21617707	rs42270641	21617707	C	T	0.401512	-4.5572	0.867514	1.495e-07	PROMOTER	ENSBTAG00000038286	0.000840713
6	6:38058254	rs383697460	38058254	T	C	0.0178249	18.9391	3.61272	1.58556e-07	NON_SYNONYMOUS	PKD2	-0.000437929
6	6:38102301	rs443710689	38102301	T	A	0.0178249	18.9391	3.61272	1.58556e-07	PROMOTER	PKD2	-0.00119066
6	6:38101453	rs467366126	38101453	G	A	0.0178249	18.9391	3.61272	1.58556e-07	PROMOTER	PKD2	-0.00240838
6	6:38101176		38101176	C	T	0.0178249	18.9391	3.61272	1.58556e-07	PROMOTER	PKD2	-0.00344674
6	6:38101177		38101177	A	G	0.0178249	18.9391	3.61272	1.58556e-07	PROMOTER	PKD2	-0.00442972
14	14:33198773	rs109474847	33198773	G	A	0.486406	4.95973	0.949163	1.73811e-07	PROMOTER	PPP1R42	-0.00580754
6	6:59788909		59788909	G	A	0.0153281	19.3518	3.70416	1.74769e-07	NON_SYNONYMOUS	FAM114A1	-0.0114993
6	6:38130292	rs438403316	38130292	G	T	0.0179637	18.787	3.59769	1.77038e-07	PROMOTER	SPP1	-0.00120467
6	6:38128404	rs448958522	38128404	A	G	0.0179637	18.787	3.59769	1.77038e-07	PROMOTER	SPP1	-0.00169267
6	6:38127746	rs477638200	38127746	A	G	0.0179637	18.787	3.59769	1.77038e-07	PROMOTER	SPP1	-0.00195114
6	6:38130869	rs463198251	38130869	G	A	0.0179637	18.787	3.59769	1.77038e-07	PROMOTER	SPP1	-0.00197045
6	6:38129815	rs441486040	38129815	A	T	0.0179637	18.787	3.59769	1.77038e-07	PROMOTER	SPP1	-0.00454973
14	14:17756911	rs461602106	17756911	T	C	0.0774726	9.7365	1.87838	2.17809e-07	PROMOTER	ANXA13	-0.00066773
14	14:17756471		17756471	T	C	0.0774726	9.7365	1.87838	2.17809e-07	PROMOTER	ANXA13	-0.000766059
14	14:9652445	rs209956064	9652445	G	A	0.145374	6.35124	1.23136	2.49726e-07	PROMOTER	LRRC6	-0.0328377
14	14:9652536	rs211322458	9652536	A	G	0.145374	6.35124	1.23136	2.49726e-07	PROMOTER	LRRC6	-0.0452273
14	14:23177732		23177732	G	A	0.0239978	14.1659	2.74901	2.56257e-07	PROMOTER	RB1CC1	-0.0436052
19	19:25389442	rs480913359	25389442	T	C	0.0624913	11.5749	2.27322	3.54636e-07	PROMOTER	ANKFY1	-0.00342853
6	6:41234689		41234689	T	C	0.0183104	17.8119	3.50003	3.59806e-07	PROMOTER	SLIT2	0.00012475
14	14:25012012	rs210846854	25012012	G	A	0.309613	4.97361	0.978502	3.71752e-07	PROMOTER	PLAG1	-0.000604572
19	19:26029485	rs210013644	26029485	G	C	0.0785823	10.131	1.99378	3.74911e-07	PROMOTER	FAM64A	-0.00119363
19	19:26027198		26027198	C	T	0.0785823	10.131	1.99378	3.74911e-07	PROMOTER	FAM64A	-0.00203875
19	19:26026701	rs210298534	26026701	A	G	0.0785823	10.131	1.99378	3.74911e-07	PROMOTER	FAM64A	-0.00239729
19	19:26025873	rs382727239	26025873	C	T	0.0785823	10.131	1.99378	3.74911e-07	NON_SYNONYMOUS	FAM64A	-0.0043019
19	19:26026867	rs383989666	26026867	T	C	0.0785823	10.131	1.99378	3.74911e-07	PROMOTER	FAM64A	-0.00570404
19	19:26026555	rs383074481	26026555	G	A	0.0785823	10.131	1.99378	3.74911e-07	PROMOTER	FAM64A	-0.00990555
19	19:26027893	rs380234480	26027893	C	G	0.0785823	10.131	1.99378	3.74911e-07	PROMOTER	FAM64A	-0.0120095
19	19:26027859	rs385672273	26027859	C	T	0.0785823	10.131	1.99378	3.74911e-07	PROMOTER	FAM64A	-0.0165477
19	19:26027512	rs207876511	26027512	G	C	0.0785823	10.131	1.99378	3.74911e-07	PROMOTER	FAM64A	-0.019221
19	19:26029762	rs377980809	26029762	T	C	0.0785823	10.131	1.99378	3.74911e-07	PROMOTER	FAM64A	-0.0217108
19	19:26030575	rs385623202	26030575	A	G	0.0786517	10.1079	1.99229	3.90511e-07	PROMOTER	FAM64A	-0.0014543
19	19:26029806	rs384232056	26029806	A	T	0.0786517	10.1079	1.99229	3.90511e-07	PROMOTER	FAM64A	-0.0141414
19	19:26030027	rs381073515	26030027	C	T	0.0786517	10.1079	1.99229	3.90511e-07	PROMOTER	FAM64A	-0.0199336
19	19:26029839	rs384162954	26029839	G	C	0.0786517	10.1079	1.99229	3.90511e-07	PROMOTER	FAM64A	-0.0245831
14	14:23264782		23264782	G	A	0.0238591	13.9788	2.75871	4.03774e-07	NON_SYNONYMOUS	NPBWR1	-0.0389883
14	14:64908773	rs208095018	64908773	A	C	0.0931475	7.58721	1.50407	4.54793e-07	PROMOTER	U6	-0.0106412
14	14:64908200	rs383986205	64908200	C	T	0.0931475	7.58721	1.50407	4.54793e-07	PROMOTER	U6	-0.0119865
14	14:64906423	rs379264225	64906423	T	C	0.0931475	7.58721	1.50407	4.54793e-07	PROMOTER	U6	-0.0157996
14	14:64908321	rs378093438	64908321	G	A	0.0931475	7.58721	1.50407	4.54793e-07	PROMOTER	U6	-0.0162664
14	14:64907898	rs380652299	64907898	T	C	0.0931475	7.58721	1.50407	4.54793e-07	PROMOTER	U6	-0.0167645
14	14:64906414	rs384584563	64906414	C	T	0.0931475	7.58721	1.50407	4.54793e-07	PROMOTER	U6	-0.0215497
14	14:64908367	rs380101717	64908367	C	T	0.0931475	7.58721	1.50407	4.54793e-07	PROMOTER	U6	-0.0238543
14	14:24956461	rs133510299	24956461	C	T	0.403801	4.43486	0.879489	4.59392e-07	PROMOTER	RPS20	-0.0011486
14	14:46044531	rs109522179	46044531	G	A	0.168886	6.00731	1.1943	4.90478e-07	PROMOTER	ZNF704	-0.00262748
4	4:9728039	rs379759182	9728039	G	A	0.233944	5.33466	1.06188	5.06631e-07	NON_SYNONYMOUS	RBM48	-0.000401866
14	14:64906020	rs378605889	64906020	A	C	0.0932168	7.55333	1.50376	5.08839e-07	PROMOTER	U6	-0.0132593
4	4:9728109	rs441299621	9728109	A	G	0.225551	5.39967	1.07932	5.64934e-07	NON_SYNONYMOUS	RBM48	-0.00182441
14	14:16362395	rs435194193	16362395	G	T	0.0259398	15.3957	3.08259	5.90142e-07	PROMOTER	TRIB1	-0.000392765
4	4:9415413		9415413	A	C	0.147801	6.61179	1.32515	6.05422e-07	PROMOTER	KRIT1	-0.000815962
4	4:9415028	rs481797593	9415028	T	G	0.147801	6.61179	1.32515	6.05422e-07	PROMOTER	KRIT1	-0.00154106
19	19:29083370		29083370	A	G	0.0739354	10.0547	2.02204	6.60684e-07	PROMOTER	NTN1	-0.0875721
14	14:33069551	rs41735978	33069551	T	A	0.263698	5.4381	1.0964	7.05139e-07	PROMOTER	MCMDC2	-0.00310402
4	4:12034746	rs109701223	12034746	T	C	0.21168	5.2853	1.06594	7.11029e-07	PROMOTER	PPP1R9A	-0.0034462
14	14:25223094	rs383241892	25223094	T	C	0.11992	7.15778	1.44478	7.26163e-07	PROMOTER	PENK	-0.000643186
4	4:12037581	rs110279064	12037581	A	G	0.211749	5.26797	1.0658	7.703e-07	PROMOTER	PPP1R9A	-0.00274893
14	14:32759774	rs476722506	32759774	T	C	0.400125	-4.43416	0.898652	8.04683e-07	PROMOTER	C8orf46	-0.000386576
4	4:12035414	rs110551557	12035414	C	G	0.221598	5.12108	1.03798	8.06777e-07	PROMOTER	PPP1R9A	-0.00191314
4	4:12035254	rs110361439	12035254	A	G	0.221598	5.12108	1.03798	8.06777e-07	PROMOTER	PPP1R9A	-0.00572592
4	4:12035225	rs109442361	12035225	T	A	0.221598	5.12108	1.03798	8.06777e-07	PROMOTER	PPP1R9A	-0.0060255
4	4:12035186	rs208318884	12035186	C	G	0.221598	5.12108	1.03798	8.06777e-07	PROMOTER	PPP1R9A	-0.00650234
4	4:12035598	rs135692271	12035598	C	G	0.221598	5.12108	1.03798	8.06777e-07	PROMOTER	PPP1R9A	-0.00674214
4	4:12035041	rs210083571	12035041	G	A	0.221598	5.12108	1.03798	8.06777e-07	PROMOTER	PPP1R9A	-0.0067763
4	4:12034911	rs134375227	12034911	C	T	0.221598	5.12108	1.03798	8.06777e-07	PROMOTER	PPP1R9A	-0.00684293
4	4:12035090	rs137363087	12035090	G	C	0.221598	5.12108	1.03798	8.06777e-07	PROMOTER	PPP1R9A	-0.00800383
4	4:12035731	rs109129755	12035731	T	C	0.221598	5.12108	1.03798	8.06777e-07	PROMOTER	PPP1R9A	-0.0086788
4	4:12034266	rs136953824	12034266	C	T	0.221598	5.12108	1.03798	8.06777e-07	PROMOTER	PPP1R9A	-0.0105728
14	14:64906005	rs383896827	64906005	A	G	0.093841	7.375	1.49507	8.10191e-07	PROMOTER	U6	-0.00701821
14	14:64905765	rs382304378	64905765	G	T	0.0945346	7.33796	1.49079	8.55811e-07	PROMOTER	U6	-0.0142604
14	14:64905811	rs385397808	64905811	A	G	0.0945346	7.33796	1.49079	8.55811e-07	PROMOTER	U6	-0.0194307
14	14:64905714	rs379126395	64905714	T	C	0.094604	7.3233	1.49061	8.97178e-07	PROMOTER	GRHL2	-0.00842426
14	14:21614470	rs42270647	21614470	G	C	0.266611	4.92649	1.00571	9.65503e-07	PROMOTER	ENSBTAG00000038286	-0.000476226
14	14:21614381	rs42270648	21614381	G	C	0.266611	4.92649	1.00571	9.65503e-07	PROMOTER	ENSBTAG00000038286	-0.000491845
14	14:64905922	rs386018451	64905922	A	G	0.0944653	7.30358	1.49138	9.72201e-07	PROMOTER	U6	-0.00404275
14	14:25011303	rs208932019	25011303	G	T	0.449924	4.29736	0.882351	1.11398e-06	PROMOTER	PLAG1	-0.000308022
14	14:32755873	rs41726839	32755873	G	A	0.198918	5.68559	1.16817	1.13248e-06	PROMOTER	C8orf46	-6.17633e-05
14	14:33230990	rs137602421	33230990	T	C	0.409557	-4.55454	0.936017	1.1395e-06	PROMOTER	COPS5	0.00317033
14	14:33230931	rs134747812	33230931	C	G	0.409557	-4.55454	0.936017	1.1395e-06	PROMOTER	COPS5	0.00286642
14	14:33238996	rs136456508	33238996	G	T	0.409557	-4.55454	0.936017	1.1395e-06	PROMOTER	CSPP1	0.00279017
14	14:33238982	rs135326273	33238982	G	C	0.409557	-4.55454	0.936017	1.1395e-06	PROMOTER	CSPP1	0.00260847
6	6:60970391		60970391	A	G	0.016091	17.243	3.55539	1.2358e-06	PROMOTER	CHRNA9	-0.0143933
14	14:16966261	rs466443349	16966261	A	G	0.0260785	14.7146	3.0452	1.35129e-06	PROMOTER	MTSS1	-0.0023102
14	14:16966293	rs468555688	16966293	A	G	0.0260785	14.7146	3.0452	1.35129e-06	PROMOTER	MTSS1	-0.00245106
14	14:16966186	rs378597391	16966186	C	T	0.0260785	14.7146	3.0452	1.35129e-06	PROMOTER	MTSS1	-0.00393415
14	14:16966132	rs209311764	16966132	A	G	0.0260785	14.7146	3.0452	1.35129e-06	PROMOTER	MTSS1	-0.00423293
14	14:16968195	rs210350515	16968195	G	A	0.0260785	14.7146	3.0452	1.35129e-06	PROMOTER	MTSS1	-0.00438199
14	14:22874048	rs137761279	22874048	A	C	0.221112	4.9706	1.0351	1.57056e-06	PROMOTER	ST18	-0.00841232
14	14:22874804	rs133689866	22874804	T	C	0.221112	4.9706	1.0351	1.57056e-06	PROMOTER	ST18	-0.0139277
6	6:57307215	rs378742074	57307215	T	C	0.0223332	14.1511	2.9502	1.61339e-06	PROMOTER	DTHD1	-0.000105233
6	6:57309103	rs208818329	57309103	G	A	0.0223332	14.1511	2.9502	1.61339e-06	PROMOTER	DTHD1	-0.0043167
6	6:57305405	rs378544596	57305405	A	G	0.0223332	14.1511	2.9502	1.61339e-06	PROMOTER	DTHD1	-0.00664035
14	14:22850495	rs380004533	22850495	G	T	0.24622	-4.82052	1.00548	1.63271e-06	NON_SYNONYMOUS	ST18	0.00101901
14	14:5592357	rs378819441	5592357	T	C	0.0488972	8.92193	1.8673	1.77057e-06	PROMOTER	ENSBTAG00000047010	-0.000458206
14	14:5591928	rs469380047	5591928	G	A	0.0488972	8.92193	1.8673	1.77057e-06	PROMOTER	ENSBTAG00000047010	-0.0018669
14	14:5592462	rs383122428	5592462	A	G	0.0488972	8.92193	1.8673	1.77057e-06	PROMOTER	ENSBTAG00000047010	-0.00430394
19	19:26638948	rs208071928	26638948	C	T	0.426203	-4.65666	0.97493	1.78454e-06	NON_SYNONYMOUS	NLRP1	0.0313205
14	14:18391472	rs41719076	18391472	C	T	0.0856568	8.41262	1.76567	1.89267e-06	PROMOTER	ZHX2	0.00119466
14	14:33481342	rs41727008	33481342	T	C	0.266889	5.203	1.09205	1.89383e-06	PROMOTER	ARFGEF1	-0.000586267
6	6:51532672	rs385954489	51532672	T	C	0.0727563	9.54032	2.00256	1.89723e-06	PROMOTER	PCDH7	-0.000353804
6	6:51533023	rs385915536	51533023	A	C	0.0727563	9.54032	2.00256	1.89723e-06	PROMOTER	PCDH7	-0.000869004
19	19:26635500	rs41910499	26635500	T	A	0.422042	-4.62066	0.970503	1.92543e-06	PROMOTER	NLRP1	0.0712507
6	6:37121681		37121681	A	G	0.0175475	17.3296	3.64585	2.00182e-06	PROMOTER	TIGD2	-0.000788936
14	14:5595172	rs378383755	5595172	T	C	0.0488279	8.85755	1.86662	2.08269e-06	PROMOTER	ENSBTAG00000047010	-0.00275124
14	14:39726657	rs109922397	39726657	C	A	0.427382	-4.15323	0.875719	2.10946e-06	PROMOTER	JPH1	0.00145407
19	19:26638034	rs208155673	26638034	C	T	0.427105	-4.62037	0.975248	2.16228e-06	PROMOTER	NLRP1	0.0119159
19	19:26636800	rs210115550	26636800	T	C	0.42766	-4.59995	0.974998	2.38286e-06	PROMOTER	NLRP1	0.0196281
19	19:26637425	rs207555387	26637425	C	A	0.42766	-4.60009	0.975293	2.3979e-06	PROMOTER	NLRP1	0.0411985
19	19:26637313	rs209481484	26637313	G	A	0.42766	-4.60009	0.975293	2.3979e-06	PROMOTER	NLRP1	0.0311334
19	19:26637862	rs210900758	26637862	T	C	0.42766	-4.60009	0.975293	2.3979e-06	PROMOTER	NLRP1	0.0268273
14	14:32048342	rs210570972	32048342	A	G	0.111458	7.24582	1.53626	2.39913e-06	PROMOTER	DNAJC5B	0.000537176
14	14:39024449	rs380767433	39024449	C	T	0.0742821	8.95575	1.90033	2.44398e-06	PROMOTER	bta-mir-2284l	0.000738706
14	14:39021468	rs380051093	39021468	T	C	0.0742821	8.95575	1.90033	2.44398e-06	PROMOTER	bta-mir-2284l	3.17278e-05
14	14:39022135	rs449624319	39022135	C	T	0.0742821	8.95575	1.90033	2.44398e-06	PROMOTER	bta-mir-2284l	-0.00164199
19	19:26634970	rs41910504	26634970	C	G	0.421348	-4.58046	0.972451	2.47441e-06	PROMOTER	NLRP1	0.0174581
14	14:64908587	rs383338832	64908587	A	G	0.0746289	7.8653	1.67342	2.59999e-06	PROMOTER	U6	-0.010814
14	14:64909221	rs381313261	64909221	A	G	0.0746289	7.8653	1.67342	2.59999e-06	PROMOTER	U6	-0.0253615
19	19:25137751	rs384866588	25137751	A	C	0.0857955	8.67429	1.85169	2.80611e-06	PROMOTER	CAMKK1	-0.00298648
19	19:26636575	rs207881336	26636575	G	A	0.427591	-4.56578	0.975154	2.83929e-06	PROMOTER	NLRP1	0.0211705
19	19:26636438	rs210621973	26636438	T	C	0.427591	-4.56578	0.975154	2.83929e-06	PROMOTER	NLRP1	0.00561545
14	14:20594724	rs135474274	20594724	T	C	0.454224	-4.12281	0.881643	2.92129e-06	PROMOTER	ENSBTAG00000009474	-0.000231345
14	14:47431683	rs432717223	47431683	A	G	0.0782355	8.28262	1.77334	3.00275e-06	PROMOTER	TNFRSF11B	-0.000669352
14	14:47436300	rs473965119	47436300	A	G	0.0782355	8.28262	1.77334	3.00275e-06	PROMOTER	SNORA42	-0.0012256
14	14:47428160	rs462378209	47428160	T	C	0.0782355	8.28262	1.77334	3.00275e-06	PROMOTER	TNFRSF11B	-0.00142572
14	14:47432844	rs443562398	47432844	T	C	0.0782355	8.28262	1.77334	3.00275e-06	PROMOTER	TNFRSF11B	-0.00218767
19	19:26638308	rs380982405	26638308	A	T	0.426828	-4.54709	0.974662	3.08167e-06	PROMOTER	NLRP1	0.0084012
14	14:64905515	rs379614038	64905515	C	T	0.0952975	6.9322	1.4873	3.14785e-06	PROMOTER	U6	-0.0124287
19	19:26636152	rs211408232	26636152	G	A	0.427729	-4.53642	0.974632	3.24774e-06	PROMOTER	NLRP1	0.0252903
4	4:10658803	rs42940203	10658803	A	G	0.161881	5.44205	1.17194	3.42315e-06	PROMOTER	bta-mir-489	-0.00741693
4	4:10659182	rs42940202	10659182	T	C	0.161812	5.44048	1.17217	3.46068e-06	PROMOTER	bta-mir-489	-0.0088684
19	19:26636163	rs208770479	26636163	T	G	0.427799	-4.52158	0.974672	3.49971e-06	PROMOTER	NLRP1	0.0238436
19	19:26636363	rs208753730	26636363	A	G	0.427799	-4.52158	0.974672	3.49971e-06	PROMOTER	NLRP1	0.0144449
14	14:32735386	rs463509911	32735386	T	C	0.396033	-4.17203	0.899415	3.50772e-06	NON_SYNONYMOUS	ADHFE1	0.00323422
19	19:26638936	rs137509678	26638936	T	C	0.426689	-4.52039	0.974918	3.54037e-06	NON_SYNONYMOUS	NLRP1	0.0136646
14	14:42651887	rs466878908	42651887	T	G	0.0684561	9.05104	1.95577	3.69453e-06	PROMOTER	MRPL33	0.00130011
14	14:28538508	rs137578467	28538508	A	G	0.208351	5.14062	1.11199	3.78398e-06	NON_SYNONYMOUS	ENSBTAG00000043978	0.00115547
14	14:37776919	rs464971042	37776919	T	G	0.0736579	8.84443	1.91329	3.78897e-06	PROMOTER	TRPA1	0.00159432
14	14:16749225	rs379361555	16749225	A	C	0.179151	5.54549	1.19974	3.79625e-06	PROMOTER	SQLE	0.000796899
14	14:16747415	rs208261206	16747415	A	G	0.179151	5.54549	1.19974	3.79625e-06	PROMOTER	SQLE	0.000386437
14	14:16749350	rs208371151	16749350	A	C	0.179151	5.54549	1.19974	3.79625e-06	PROMOTER	SQLE	-0.000633161
14	14:16747605	rs209549829	16747605	T	C	0.179151	5.54549	1.19974	3.79625e-06	PROMOTER	SQLE	-0.000769368
14	14:16747153	rs211296194	16747153	A	C	0.179151	5.54549	1.19974	3.79625e-06	PROMOTER	SQLE	-0.000880188
14	14:16747685	rs211288985	16747685	A	G	0.179151	5.54549	1.19974	3.79625e-06	PROMOTER	SQLE	-0.00327021
1	1:56762434	rs108989703	56762434	T	C	0.434457	4.23197	0.9162	3.855e-06	PROMOTER	ZBED2	-0.0422503
14	14:33229042	rs379920184	33229042	A	G	0.26349	5.0988	1.10489	3.93585e-06	PROMOTER	COPS5	-0.000264098
14	14:33228707	rs136017261	33228707	A	C	0.26349	5.0988	1.10489	3.93585e-06	PROMOTER	COPS5	-0.00161905
14	14:25565128	rs209174889	25565128	T	G	0.393675	4.20034	0.910306	3.94598e-06	PROMOTER	IMPAD1	-0.00104349
19	19:26636723	rs208795656	26636723	A	G	0.421973	-4.4748	0.971186	4.07418e-06	PROMOTER	NLRP1	0.0189085
19	19:26636550	rs210650897	26636550	C	G	0.421973	-4.4748	0.971186	4.07418e-06	PROMOTER	NLRP1	0.012073
19	19:26638621	rs209263118	26638621	G	A	0.4115	-4.48056	0.973904	4.21239e-06	PROMOTER	NLRP1	0.0283519
14	14:18155844	rs136853530	18155844	A	C	0.233805	-4.76087	1.03576	4.29622e-06	PROMOTER	ENSBTAG00000015319	0.00218437
14	14:18155110	rs137109125	18155110	G	C	0.233805	-4.76087	1.03576	4.29622e-06	PROMOTER	ENSBTAG00000015319	-3.37344e-05
14	14:17732853	rs211388707	17732853	A	G	0.163615	5.62916	1.22592	4.39484e-06	PROMOTER	ENSBTAG00000047212	-0.00101027
19	19:26634982	rs41910503	26634982	A	G	0.416285	-4.46853	0.975393	4.62175e-06	PROMOTER	NLRP1	0.0325872
19	19:26635127	rs41910501	26635127	T	C	0.416285	-4.46853	0.975393	4.62175e-06	PROMOTER	NLRP1	0.0202085
1	1:56763860	rs110841827	56763860	T	C	0.432931	4.20447	0.917828	4.63e-06	PROMOTER	ZBED2	-0.0127627
1	1:56764836	rs110728970	56764836	G	A	0.432931	4.20447	0.917828	4.63e-06	PROMOTER	ZBED2	-0.013382
1	1:56764858	rs207871929	56764858	T	C	0.432931	4.20447	0.917828	4.63e-06	PROMOTER	ZBED2	-0.0168799
1	1:56764534	rs109746873	56764534	C	T	0.432931	4.20447	0.917828	4.63e-06	PROMOTER	ZBED2	-0.0242258
1	1:56763360	rs109529471	56763360	G	A	0.432931	4.20447	0.917828	4.63e-06	PROMOTER	ZBED2	-0.0257984
1	1:56764510	rs110167015	56764510	C	T	0.432931	4.20447	0.917828	4.63e-06	PROMOTER	ZBED2	-0.0301498
1	1:56763836	rs109264167	56763836	G	T	0.432931	4.20447	0.917828	4.63e-06	PROMOTER	ZBED2	-0.0365
1	1:56763527	rs109765234	56763527	A	T	0.432931	4.20447	0.917828	4.63e-06	PROMOTER	ZBED2	-0.0434047
1	1:56764507	rs110748783	56764507	G	C	0.432931	4.20447	0.917828	4.63e-06	PROMOTER	ZBED2	-0.0435378
14	14:16666540	rs482745673	16666540	T	C	0.0792065	8.22695	1.79927	4.82202e-06	PROMOTER	KIAA0196	-0.000697828
1	1:56762626	rs110311106	56762626	C	T	0.43307	4.19242	0.917827	4.92955e-06	PROMOTER	ZBED2	-0.0308069
1	1:56762711	rs109512267	56762711	A	C	0.43307	4.19242	0.917827	4.92955e-06	PROMOTER	ZBED2	-0.0313503
1	1:56761816	rs210369437	56761816	A	G	0.433	4.19203	0.918071	4.96808e-06	PROMOTER	ZBED2	-0.0458833
14	14:33199017	rs41732092	33199017	G	C	0.264253	5.03486	1.10292	4.99441e-06	PROMOTER	PPP1R42	-0.000564854
14	14:17729831	rs209316246	17729831	G	A	0.162366	5.6113	1.2356	5.58959e-06	PROMOTER	ENSBTAG00000047212	-0.000673329
19	19:30297334	rs382549501	30297334	T	C	0.0737273	8.94581	1.97564	5.95255e-06	PROMOTER	SCO1	-0.0365466
19	19:30295435	rs377979304	30295435	A	G	0.0737273	8.94581	1.97564	5.95255e-06	PROMOTER	ADPRM	-0.109271
19	19:30297725	rs385581048	30297725	A	T	0.0737273	8.94581	1.97564	5.95255e-06	PROMOTER	SCO1	-0.113317
14	14:25120261	rs41722922	25120261	T	C	0.37037	-4.08244	0.90215	6.03284e-06	PROMOTER	SDR16C5	0.00152488
14	14:25117469	rs41722918	25117469	A	G	0.37037	-4.08244	0.90215	6.03284e-06	NON_SYNONYMOUS	SDR16C5	4.88482e-05
14	14:64874893	rs209816201	64874893	C	A	0.099459	6.57086	1.45509	6.30855e-06	PROMOTER	NCALD	-0.00779766
14	14:64872449	rs109582254	64872449	A	G	0.099459	6.57086	1.45509	6.30855e-06	PROMOTER	NCALD	-0.00863716
14	14:64874747	rs109059339	64874747	C	T	0.099459	6.57086	1.45509	6.30855e-06	PROMOTER	NCALD	-0.012461
19	19:24826946	rs385387384	24826946	T	C	0.0685948	9.45197	2.09712	6.57173e-06	PROMOTER	SPATA22	-0.00277594
14	14:35988808		35988808	A	G	0.0772645	8.28541	1.84005	6.70587e-06	NON_SYNONYMOUS	NCOA2	0.000167706
6	6:59681946		59681946	C	T	0.0162297	15.9757	3.56318	7.34099e-06	PROMOTER	TLR10	-0.0134264
14	14:20594471	rs382062637	20594471	A	G	0.168193	5.59764	1.24993	7.52119e-06	PROMOTER	ENSBTAG00000009474	0.000982877
14	14:20591858	rs380077986	20591858	C	T	0.168193	5.59764	1.24993	7.52119e-06	PROMOTER	ENSBTAG00000009474	0.000829586
6	6:38601798	rs110136805	38601798	C	G	0.0527812	10.0352	2.24371	7.72784e-06	PROMOTER	MED28	0.00151578
14	14:20595820	rs449560936	20595820	T	C	0.168262	5.58468	1.24946	7.83335e-06	PROMOTER	ENSBTAG00000009474	0.00143017
14	14:20595008	rs467300412	20595008	T	C	0.168262	5.58468	1.24946	7.83335e-06	PROMOTER	ENSBTAG00000009474	0.000663958
14	14:20595627	rs482585204	20595627	T	C	0.168262	5.58468	1.24946	7.83335e-06	PROMOTER	ENSBTAG00000009474	-0.00100978
14	14:21620447	rs109071668	21620447	A	G	0.354141	4.07067	0.911855	8.03812e-06	NON_SYNONYMOUS	ENSBTAG00000038286	0.000146904
14	14:39070772	rs41727032	39070772	T	G	0.10473	7.3661	1.65491	8.54471e-06	PROMOTER	ENSBTAG00000002076	-0.00216607
14	14:33319342	rs109820067	33319342	A	G	0.485851	4.17695	0.938603	8.57984e-06	NON_SYNONYMOUS	CSPP1	0
19	19:30981533	rs380035395	30981533	T	C	0.0725482	8.99317	2.02779	9.20866e-06	NON_SYNONYMOUS	DNAH9	-0.00760091
4	4:11178507	rs382761844	11178507	A	T	0.222084	4.56433	1.02993	9.34989e-06	PROMOTER	BET1	-0.00326977
14	14:31158331	rs43166486	31158331	A	G	0.175961	5.25428	1.18611	9.4298e-06	PROMOTER	CYP7B1	-0.00133267
14	14:26361031	rs42765356	26361031	G	A	0.206894	-4.65095	1.05277	9.97024e-06	PROMOTER	CYP7A1	0.0018377
4	4:9353357	rs446797950	9353357	C	T	0.166667	5.54065	1.25494	1.00979e-05	PROMOTER	LRRD1	0.00184294
4	4:9352176	rs479708531	9352176	C	T	0.166667	5.54065	1.25494	1.00979e-05	PROMOTER	LRRD1	0.000997535
4	4:9351831	rs136238406	9351831	A	G	0.166667	5.54065	1.25494	1.00979e-05	PROMOTER	LRRD1	0.000987599
4	4:9352255	rs446757172	9352255	G	A	0.166667	5.54065	1.25494	1.00979e-05	PROMOTER	LRRD1	0.000451864
4	4:9352344	rs465001456	9352344	A	G	0.166667	5.54065	1.25494	1.00979e-05	PROMOTER	LRRD1	0.0001232
4	4:9351598	rs381869207	9351598	T	G	0.166667	5.54065	1.25494	1.00979e-05	PROMOTER	LRRD1	5.58905e-05
4	4:9349212	rs445255852	9349212	C	T	0.166667	5.54065	1.25494	1.00979e-05	NON_SYNONYMOUS	LRRD1	-0.00129955
4	4:9352925	rs438763538	9352925	G	C	0.166667	5.54065	1.25494	1.00979e-05	PROMOTER	LRRD1	-0.00142724
4	4:9352784	rs453476201	9352784	A	T	0.166667	5.54065	1.25494	1.00979e-05	PROMOTER	LRRD1	-0.00187024
4	4:9354584	rs479634939	9354584	A	T	0.166667	5.54065	1.25494	1.00979e-05	PROMOTER	LRRD1	-0.00196841
4	4:9355158	rs466485057	9355158	A	G	0.166667	5.54065	1.25494	1.00979e-05	PROMOTER	LRRD1	-0.00226685
4	4:9352519	rs469124881	9352519	A	T	0.166667	5.54065	1.25494	1.00979e-05	PROMOTER	LRRD1	-0.0024645
4	4:9355027	rs481072291	9355027	T	C	0.166667	5.54065	1.25494	1.00979e-05	PROMOTER	LRRD1	-0.00280803
4	4:9352019	rs482105989	9352019	A	G	0.166667	5.54065	1.25494	1.00979e-05	PROMOTER	LRRD1	-0.00574103
14	14:18156210	rs134759384	18156210	T	C	0.163129	-5.24082	1.18928	1.04944e-05	PROMOTER	ENSBTAG00000015319	0.00393177
6	6:59709169		59709169	G	A	0.0163684	15.5543	3.54145	1.12272e-05	PROMOTER	TLR6	-0.00286438
6	6:59709444		59709444	G	A	0.0163684	15.5543	3.54145	1.12272e-05	PROMOTER	TLR6	-0.0195841
14	14:16750543	rs211046035	16750543	G	A	0.202386	5.00417	1.14053	1.1461e-05	PROMOTER	SQLE	-0.000411749
14	14:16750019	rs209932968	16750019	G	C	0.202386	5.00417	1.14053	1.1461e-05	PROMOTER	SQLE	-0.00170634
6	6:36199364	rs210368660	36199364	A	G	0.0172701	16.1308	3.67721	1.15096e-05	NON_SYNONYMOUS	MMRN1	0.00144337
6	6:36202717	rs208983770	36202717	A	G	0.0172701	16.1308	3.67721	1.15096e-05	PROMOTER	MMRN1	0.00141997
6	6:36200888	rs110973675	36200888	T	A	0.0172701	16.1308	3.67721	1.15096e-05	PROMOTER	MMRN1	-0.000264725
6	6:36202328	rs109298730	36202328	G	C	0.0172701	16.1308	3.67721	1.15096e-05	PROMOTER	MMRN1	-0.000324699
6	6:36201644	rs109214480	36201644	A	C	0.0172701	16.1308	3.67721	1.15096e-05	PROMOTER	MMRN1	-0.000530441
6	6:36201605	rs109109976	36201605	T	C	0.0172701	16.1308	3.67721	1.15096e-05	PROMOTER	MMRN1	-0.000663755
6	6:36200909	rs109009912	36200909	A	C	0.0172701	16.1308	3.67721	1.15096e-05	PROMOTER	MMRN1	-0.001226
6	6:36203416	rs210387000	36203416	G	A	0.0172701	16.1308	3.67721	1.15096e-05	PROMOTER	MMRN1	-0.00167686
14	14:18157937	rs386038554	18157937	A	G	0.1048	6.48493	1.48016	1.18006e-05	PROMOTER	ENSBTAG00000015319	0.00154782
14	14:18153923	rs208879731	18153923	G	A	0.1048	6.48493	1.48016	1.18006e-05	PROMOTER	ENSBTAG00000015319	0.000313269
14	14:18155157	rs208001144	18155157	T	C	0.1048	6.48493	1.48016	1.18006e-05	PROMOTER	ENSBTAG00000015319	9.04154e-05
14	14:18157315	rs209420189	18157315	A	G	0.1048	6.48493	1.48016	1.18006e-05	PROMOTER	ENSBTAG00000015319	-0.000230682
14	14:18154627	rs210106965	18154627	C	T	0.1048	6.48493	1.48016	1.18006e-05	PROMOTER	ENSBTAG00000015319	-0.00245097
14	14:18202031	rs208979701	18202031	T	C	0.103898	6.47571	1.47862	1.18923e-05	PROMOTER	FAM83A	-0.00114383
14	14:18201087	rs210725961	18201087	T	A	0.103898	6.47571	1.47862	1.18923e-05	NON_SYNONYMOUS	FAM83A	-0.00195817
14	14:18182612	rs207540257	18182612	T	C	0.104869	6.47557	1.47958	1.20535e-05	NON_SYNONYMOUS	FAM83A	-0.00064683
14	14:18182791	rs380808409	18182791	T	C	0.104869	6.47557	1.47958	1.20535e-05	NON_SYNONYMOUS	FAM83A	-0.00105022
4	4:11056210	rs382231453	11056210	A	G	0.169788	5.17701	1.18336	1.21526e-05	PROMOTER	GNGT1	-0.00236902
14	14:25560494	rs455331743	25560494	A	G	0.106048	-6.12631	1.40142	1.23396e-05	NON_SYNONYMOUS	IMPAD1	0.000721232
6	6:43535691	rs136968063	43535691	C	A	0.129144	5.61878	1.28569	1.241e-05	PROMOTER	ADGRA3	-0.0109604
14	14:23179006	rs208498890	23179006	C	G	0.168262	-5.26118	1.20492	1.26296e-05	PROMOTER	RB1CC1	-0.0014648
14	14:33241012	rs136571075	33241012	A	G	0.33264	4.61912	1.05865	1.28164e-05	PROMOTER	CSPP1	0.000232181
14	14:33242562	rs133502845	33242562	T	C	0.33264	4.61912	1.05865	1.28164e-05	PROMOTER	CSPP1	-0.000292266
14	14:33242597	rs137139055	33242597	C	G	0.33264	4.61912	1.05865	1.28164e-05	PROMOTER	CSPP1	-0.000319738
14	14:33243417	rs133286341	33243417	T	C	0.33264	4.61912	1.05865	1.28164e-05	PROMOTER	CSPP1	-0.000327564
14	14:33239342	rs135503805	33239342	G	T	0.33264	4.61912	1.05865	1.28164e-05	PROMOTER	CSPP1	-0.00101844
14	14:33241307	rs110928495	33241307	C	T	0.33264	4.61912	1.05865	1.28164e-05	PROMOTER	CSPP1	-0.00125936
14	14:33241231	rs109351812	33241231	A	G	0.33264	4.61912	1.05865	1.28164e-05	PROMOTER	CSPP1	-0.00153011
14	14:33242179	rs137545068	33242179	A	T	0.33264	4.61912	1.05865	1.28164e-05	PROMOTER	CSPP1	-0.00181051
14	14:33241783	rs132885092	33241783	A	G	0.33264	4.61912	1.05865	1.28164e-05	PROMOTER	CSPP1	-0.00206935
14	14:33238764	rs211207155	33238764	G	A	0.33264	4.61912	1.05865	1.28164e-05	PROMOTER	CSPP1	-0.00212136
14	14:33243527	rs110005055	33243527	C	A	0.33264	4.61912	1.05865	1.28164e-05	PROMOTER	CSPP1	-0.0024401
14	14:33238858	rs208311037	33238858	A	G	0.33264	4.61912	1.05865	1.28164e-05	PROMOTER	CSPP1	-0.00263682
14	14:33242109	rs134122915	33242109	C	G	0.33264	4.61912	1.05865	1.28164e-05	PROMOTER	CSPP1	-0.00265702
14	14:33238999	rs133945866	33238999	T	C	0.33264	4.61912	1.05865	1.28164e-05	PROMOTER	CSPP1	-0.00298643
14	14:33240168	rs110683541	33240168	C	G	0.33264	4.61912	1.05865	1.28164e-05	PROMOTER	CSPP1	-0.00365638
14	14:33240870	rs135095535	33240870	G	A	0.33264	4.61912	1.05865	1.28164e-05	PROMOTER	CSPP1	-0.00390117
14	14:32863864	rs209035617	32863864	G	A	0.455264	-3.90024	0.895382	1.32493e-05	PROMOTER	MYBL1	0.00295502
14	14:32867206	rs210674036	32867206	C	T	0.455264	-3.90024	0.895382	1.32493e-05	PROMOTER	MYBL1	0.00057335
19	19:31042739		31042739	T	C	0.0675544	9.31265	2.13829	1.32956e-05	NON_SYNONYMOUS	DNAH9	-0.00650631
14	14:23180617	rs208720160	23180617	C	G	0.168123	-5.24325	1.20649	1.38722e-05	PROMOTER	RB1CC1	0.000601606
14	14:23181871	rs210461196	23181871	A	G	0.168123	-5.24325	1.20649	1.38722e-05	PROMOTER	RB1CC1	0.00041779
14	14:9513627	rs379404162	9513627	G	A	0.16958	5.31654	1.22336	1.38727e-05	PROMOTER	TG	-0.00117588
14	14:31838247	rs383421884	31838247	C	T	0.0338466	12.3338	2.84056	1.4117e-05	PROMOTER	SNORA72	0.000638137
14	14:32848929	rs109134892	32848929	C	T	0.455126	-3.8824	0.895133	1.44286e-05	NON_SYNONYMOUS	MYBL1	0.0022868
14	14:25013138	rs385430914	25013138	C	T	0.466292	-3.74444	0.863347	1.44361e-05	PROMOTER	PLAG1	0.000414565
9	9:24038584	rs382347924	24038584	T	A	0.225968	-4.57872	1.05727	1.48625e-05	PROMOTER	C6orf58	0.00369299
14	14:4026537		4026537	A	G	0.0220558	11.939	2.75846	1.50378e-05	PROMOTER	ENSBTAG00000029865	-0.353129
14	14:33197037	rs137767193	33197037	T	C	0.332709	4.5785	1.05881	1.5309e-05	PROMOTER	PPP1R42	0.000649867
14	14:33208086	rs380748022	33208086	G	A	0.332709	4.5785	1.05881	1.5309e-05	PROMOTER	5S_rRNA	0.000107664
14	14:33196428	rs134568135	33196428	A	G	0.332709	4.5785	1.05881	1.5309e-05	PROMOTER	PPP1R42	9.80583e-05
14	14:33231333	rs135780680	33231333	T	C	0.332709	4.5785	1.05881	1.5309e-05	PROMOTER	COPS5	7.09276e-05
14	14:33196083	rs137592858	33196083	T	C	0.332709	4.5785	1.05881	1.5309e-05	PROMOTER	PPP1R42	2.46321e-05
14	14:33230145	rs134920979	33230145	A	G	0.332709	4.5785	1.05881	1.5309e-05	PROMOTER	COPS5	-0.000100456
14	14:33231319	rs136174130	33231319	A	G	0.332709	4.5785	1.05881	1.5309e-05	PROMOTER	COPS5	-0.000156977
14	14:33231838	rs110039981	33231838	T	G	0.332709	4.5785	1.05881	1.5309e-05	PROMOTER	COPS5	-0.000184859
14	14:33210776	rs380739583	33210776	G	A	0.332709	4.5785	1.05881	1.5309e-05	PROMOTER	5S_rRNA	-0.000342118
14	14:33196401	rs135832604	33196401	T	C	0.332709	4.5785	1.05881	1.5309e-05	PROMOTER	PPP1R42	-0.000386597
14	14:33228420	rs136516626	33228420	G	C	0.332709	4.5785	1.05881	1.5309e-05	PROMOTER	COPS5	-0.000395556
14	14:33227067	rs133320993	33227067	C	A	0.332709	4.5785	1.05881	1.5309e-05	PROMOTER	COPS5	-0.000551902
14	14:33230929	rs136858755	33230929	T	C	0.332709	4.5785	1.05881	1.5309e-05	PROMOTER	COPS5	-0.000592005
14	14:33229091	rs446794703	33229091	G	C	0.332709	4.5785	1.05881	1.5309e-05	PROMOTER	COPS5	-0.000643595
14	14:33195155	rs133754702	33195155	C	T	0.332709	4.5785	1.05881	1.5309e-05	PROMOTER	PPP1R42	-0.00068336
14	14:33209891	rs137701670	33209891	C	A	0.332709	4.5785	1.05881	1.5309e-05	PROMOTER	5S_rRNA	-0.000756518
14	14:33230307	rs384728692	33230307	A	C	0.332709	4.5785	1.05881	1.5309e-05	PROMOTER	COPS5	-0.000843461
14	14:33209282	rs136796468	33209282	T	C	0.332709	4.5785	1.05881	1.5309e-05	PROMOTER	5S_rRNA	-0.000951357
14	14:33210905	rs136567987	33210905	G	A	0.332709	4.5785	1.05881	1.5309e-05	PROMOTER	5S_rRNA	-0.000985902
14	14:33210209	rs135207111	33210209	G	A	0.332709	4.5785	1.05881	1.5309e-05	PROMOTER	5S_rRNA	-0.00102223
14	14:33231162	rs133805732	33231162	T	C	0.332709	4.5785	1.05881	1.5309e-05	PROMOTER	COPS5	-0.00103299
14	14:33210207	rs133963008	33210207	T	C	0.332709	4.5785	1.05881	1.5309e-05	PROMOTER	5S_rRNA	-0.00104147
14	14:33208819	rs109834329	33208819	C	T	0.332709	4.5785	1.05881	1.5309e-05	PROMOTER	5S_rRNA	-0.0010908
14	14:33211736	rs382310773	33211736	G	C	0.332709	4.5785	1.05881	1.5309e-05	PROMOTER	5S_rRNA	-0.00110081
14	14:33196355	rs137198006	33196355	A	G	0.332709	4.5785	1.05881	1.5309e-05	PROMOTER	PPP1R42	-0.00112565
14	14:33209264	rs136516688	33209264	C	T	0.332709	4.5785	1.05881	1.5309e-05	PROMOTER	5S_rRNA	-0.00118393
14	14:33209250	rs135472421	33209250	G	A	0.332709	4.5785	1.05881	1.5309e-05	PROMOTER	5S_rRNA	-0.00119617
14	14:33208136	rs211587096	33208136	T	C	0.332709	4.5785	1.05881	1.5309e-05	PROMOTER	5S_rRNA	-0.00123676
14	14:33197780	rs133867877	33197780	T	C	0.332709	4.5785	1.05881	1.5309e-05	PROMOTER	PPP1R42	-0.00126999
14	14:33227150	rs208493478	33227150	T	G	0.332709	4.5785	1.05881	1.5309e-05	PROMOTER	COPS5	-0.00131219
14	14:33229269	rs137016645	33229269	G	T	0.332709	4.5785	1.05881	1.5309e-05	PROMOTER	COPS5	-0.00137993
14	14:33196879	rs134765550	33196879	C	T	0.332709	4.5785	1.05881	1.5309e-05	PROMOTER	PPP1R42	-0.00146604
14	14:33228530	rs137251229	33228530	A	C	0.332709	4.5785	1.05881	1.5309e-05	PROMOTER	COPS5	-0.00151826
14	14:33196402	rs133320259	33196402	G	A	0.332709	4.5785	1.05881	1.5309e-05	PROMOTER	PPP1R42	-0.00152912
14	14:33197361	rs133678675	33197361	T	C	0.332709	4.5785	1.05881	1.5309e-05	PROMOTER	PPP1R42	-0.00156206
14	14:33209308	rs381360514	33209308	A	G	0.332709	4.5785	1.05881	1.5309e-05	PROMOTER	5S_rRNA	-0.00157132
14	14:33210512	rs134921114	33210512	T	C	0.332709	4.5785	1.05881	1.5309e-05	PROMOTER	5S_rRNA	-0.00159376
14	14:33196840	rs133449576	33196840	C	T	0.332709	4.5785	1.05881	1.5309e-05	PROMOTER	PPP1R42	-0.00165939
14	14:33208247	rs133305076	33208247	C	T	0.332709	4.5785	1.05881	1.5309e-05	PROMOTER	5S_rRNA	-0.00169312
14	14:33194756	rs109391923	33194756	A	G	0.332709	4.5785	1.05881	1.5309e-05	PROMOTER	PPP1R42	-0.00170633
14	14:33228323	rs208936856	33228323	A	C	0.332709	4.5785	1.05881	1.5309e-05	PROMOTER	COPS5	-0.00205889
14	14:33196332	rs110432478	33196332	T	A	0.332709	4.5785	1.05881	1.5309e-05	PROMOTER	PPP1R42	-0.00216226
14	14:33228481	rs133518308	33228481	T	G	0.332709	4.5785	1.05881	1.5309e-05	PROMOTER	COPS5	-0.00225572
14	14:33210383	rs109486655	33210383	A	G	0.332709	4.5785	1.05881	1.5309e-05	PROMOTER	5S_rRNA	-0.002259
14	14:33231729	rs110586883	33231729	C	T	0.332709	4.5785	1.05881	1.5309e-05	PROMOTER	COPS5	-0.00248256
14	14:33231004	rs133220891	33231004	T	G	0.332709	4.5785	1.05881	1.5309e-05	PROMOTER	COPS5	-0.00260022
14	14:33231010	rs137206379	33231010	A	G	0.332709	4.5785	1.05881	1.5309e-05	PROMOTER	COPS5	-0.00262774
14	14:33230811	rs134518003	33230811	T	C	0.332709	4.5785	1.05881	1.5309e-05	PROMOTER	COPS5	-0.00272887
14	14:33196061	rs134686962	33196061	C	A	0.332709	4.5785	1.05881	1.5309e-05	PROMOTER	PPP1R42	-0.00277794
14	14:33231160	rs136076534	33231160	T	G	0.332709	4.5785	1.05881	1.5309e-05	PROMOTER	COPS5	-0.00288049
14	14:33198751	rs109145771	33198751	G	A	0.332709	4.5785	1.05881	1.5309e-05	PROMOTER	PPP1R42	-0.00299391
14	14:33195935	rs109976387	33195935	G	A	0.332709	4.5785	1.05881	1.5309e-05	PROMOTER	PPP1R42	-0.00307085
14	14:33210330	rs110160380	33210330	A	G	0.332709	4.5785	1.05881	1.5309e-05	PROMOTER	5S_rRNA	-0.00316045
14	14:33194641	rs136147161	33194641	A	C	0.332709	4.5785	1.05881	1.5309e-05	PROMOTER	PPP1R42	-0.00317623
14	14:33231666	rs109844420	33231666	G	A	0.332709	4.5785	1.05881	1.5309e-05	PROMOTER	COPS5	-0.00328751
14	14:33230437	rs110333229	33230437	T	C	0.332709	4.5785	1.05881	1.5309e-05	PROMOTER	COPS5	-0.00330212
14	14:33229683	rs135899502	33229683	T	C	0.332709	4.5785	1.05881	1.5309e-05	PROMOTER	COPS5	-0.00350703
14	14:33196675	rs135368774	33196675	C	A	0.332709	4.5785	1.05881	1.5309e-05	PROMOTER	PPP1R42	-0.00361519
14	14:33198011	rs110189621	33198011	T	G	0.332709	4.5785	1.05881	1.5309e-05	PROMOTER	PPP1R42	-0.00402397
14	14:33230051	rs133647531	33230051	C	T	0.332709	4.5785	1.05881	1.5309e-05	PROMOTER	COPS5	-0.00427328
14	14:33195407	rs136620035	33195407	A	C	0.332709	4.5785	1.05881	1.5309e-05	PROMOTER	PPP1R42	-0.00488614
14	14:33195574	rs211164483	33195574	A	C	0.332709	4.5785	1.05881	1.5309e-05	PROMOTER	PPP1R42	-0.00566071
3	3:56178837		56178837	C	G	0.0118602	17.6379	4.07943	1.53485e-05	NON_SYNONYMOUS	ENSBTAG00000001873	-0.0227064
6	6:30594802	rs210930644	30594802	A	G	0.129283	5.73029	1.32891	1.61778e-05	PROMOTER	UNC5C	0.00148159
6	6:30590934	rs211120249	30590934	C	T	0.129283	5.73029	1.32891	1.61778e-05	PROMOTER	UNC5C	-0.00152513
14	14:25069673	rs137403705	25069673	T	G	0.415869	3.81996	0.886638	1.64464e-05	PROMOTER	ENSBTAG00000039031	0.000402216
14	14:18204546	rs41720650	18204546	G	A	0.450687	-3.88852	0.904502	1.71514e-05	PROMOTER	FAM83A	0.00416229
14	14:18204952	rs41720653	18204952	C	T	0.450687	-3.88852	0.904502	1.71514e-05	PROMOTER	FAM83A	0.00114397
14	14:18204975	rs41720654	18204975	G	A	0.450687	-3.88852	0.904502	1.71514e-05	PROMOTER	FAM83A	0.000650453
25	25:22679835	rs207522988	22679835	A	G	0.171106	5.01159	1.16806	1.78259e-05	PROMOTER	TNRC6A	-0.0826291
14	14:33072256	rs109620865	33072256	A	G	0.365307	4.30023	1.00292	1.80537e-05	PROMOTER	MCMDC2	-0.00375261
14	14:33072440	rs133377536	33072440	T	C	0.365307	4.30023	1.00292	1.80537e-05	PROMOTER	MCMDC2	-0.00396879
19	19:26674878	rs110261303	26674878	A	G	0.126439	6.6233	1.54506	1.81293e-05	PROMOTER	ENSBTAG00000025126	0.000219834
14	14:45040316	rs133575744	45040316	G	A	0.227424	4.56464	1.06502	1.81955e-05	PROMOTER	ENSBTAG00000032812	-0.00124797
14	14:18393883	rs41719078	18393883	G	T	0.435913	-3.71463	0.867204	1.84013e-05	PROMOTER	ZHX2	0.000791122
19	19:26659864	rs109673161	26659864	A	G	0.377861	-4.19906	0.980508	1.8478e-05	NON_SYNONYMOUS	NLRP1	0.0117376
14	14:47437281	rs382358626	47437281	G	A	0.128451	6.06451	1.4169	1.86785e-05	PROMOTER	SNORA42	0.00145322
14	14:47438158	rs379597628	47438158	C	T	0.128451	6.06451	1.4169	1.86785e-05	PROMOTER	SNORA42	0.000201176
14	14:47439233	rs459316382	47439233	A	C	0.128451	6.06451	1.4169	1.86785e-05	PROMOTER	SNORA42	-0.00157099
14	14:47437214	rs384570661	47437214	T	C	0.128451	6.06451	1.4169	1.86785e-05	PROMOTER	SNORA42	-0.00311779
14	14:23263152		23263152	A	T	0.129907	-5.68886	1.33123	1.92534e-05	PROMOTER	NPBWR1	0.00454318
14	14:26942652	rs41665838	26942652	C	A	0.303163	4.38342	1.0269	1.96716e-05	PROMOTER	TOX	0.0010847
14	14:26944394	rs380775780	26944394	A	C	0.303163	4.38342	1.0269	1.96716e-05	PROMOTER	TOX	-0.00149074
9	9:24037637	rs208313491	24037637	A	T	0.226037	-4.51043	1.05713	1.98421e-05	PROMOTER	C6orf58	0.00604289
14	14:64908668	rs133395871	64908668	G	A	0.137328	5.2728	1.23686	2.01647e-05	PROMOTER	U6	-0.00547974
14	14:64909394	rs110214661	64909394	G	T	0.137328	5.2728	1.23686	2.01647e-05	PROMOTER	U6	-0.00741197
14	14:27860967	rs41730788	27860967	G	A	0.155708	5.37033	1.26008	2.02713e-05	PROMOTER	RAB2A	0.00156047
14	14:27859895	rs41730787	27859895	A	G	0.155708	5.37033	1.26008	2.02713e-05	PROMOTER	RAB2A	0.000727835
14	14:27862403	rs41730791	27862403	C	T	0.155708	5.37033	1.26008	2.02713e-05	PROMOTER	RAB2A	0.000710852
14	14:27863571	rs210524267	27863571	A	C	0.155708	5.37033	1.26008	2.02713e-05	PROMOTER	RAB2A	0.000506259
14	14:17706575	rs41835257	17706575	T	C	0.26564	4.24377	0.995956	2.03516e-05	PROMOTER	FAM91A1	-0.000687319
14	14:33210870	rs382873295	33210870	A	G	0.335691	4.48317	1.05619	2.18943e-05	PROMOTER	5S_rRNA	-0.00106385
19	19:30295991	rs208110339	30295991	C	G	0.0774726	8.03632	1.89794	2.29341e-05	PROMOTER	ADPRM	-0.0231098
14	14:39728115	rs383528112	39728115	T	C	0.365099	3.8414	0.908174	2.33895e-05	PROMOTER	JPH1	-0.00107667
14	14:46838775	rs384567658	46838775	A	G	0.100916	6.48614	1.5335	2.34087e-05	PROMOTER	FABP4	-0.00229069
14	14:38019522	rs42348452	38019522	T	C	0.170065	5.10489	1.20844	2.39626e-05	PROMOTER	KCNB2	0.00137813
14	14:37995364	rs42348486	37995364	C	G	0.170065	5.10489	1.20844	2.39626e-05	PROMOTER	ENSBTAG00000048040	-0.00101498
14	14:38017698	rs42348455	38017698	C	T	0.170065	5.10489	1.20844	2.39626e-05	PROMOTER	KCNB2	-0.00101719
14	14:37991504	rs42348489	37991504	T	A	0.169718	5.1091	1.21095	2.45286e-05	PROMOTER	ENSBTAG00000048040	0
19	19:30254534		30254534	T	C	0.0719933	8.47247	2.01124	2.52503e-05	PROMOTER	MYH3	-0.00376462
19	19:26657895	rs209763881	26657895	A	G	0.391178	-4.14763	0.985049	2.54718e-05	NON_SYNONYMOUS	NLRP1	0.00768291
19	19:26657908	rs209892608	26657908	T	C	0.391178	-4.14763	0.985049	2.54718e-05	NON_SYNONYMOUS	NLRP1	0.0017056
14	14:33256953	rs110583693	33256953	G	C	0.309682	4.46999	1.06195	2.56224e-05	NON_SYNONYMOUS	CSPP1	-0.00140445
14	14:33239621	rs110165348	33239621	A	G	0.309752	4.46771	1.06213	2.59521e-05	PROMOTER	CSPP1	-0.00149706
19	19:30252801		30252801	G	A	0.0721321	8.44518	2.00783	2.59779e-05	PROMOTER	MYH3	0.000404858
14	14:40275498	rs447574256	40275498	C	T	0.261201	4.25571	1.01254	2.63411e-05	PROMOTER	PI15	-0.00118165
14	14:40273358	rs134510196	40273358	A	G	0.261201	4.25571	1.01254	2.63411e-05	PROMOTER	PI15	-0.00221554
6	6:41544135	rs457290795	41544135	A	G	0.0409904	8.92645	2.12774	2.72551e-05	PROMOTER	bta-mir-218-1	8.72262e-05
4	4:10042357	rs42524793	10042357	C	A	0.346511	3.72293	0.88913	2.82458e-05	PROMOTER	CDK6	-0.00106694
6	6:59736725	rs381699446	59736725	T	C	0.0293383	11.1886	2.67281	2.83786e-05	PROMOTER	FAM114A1	-0.00170876
6	6:59734554	rs384330935	59734554	G	A	0.0293383	11.1886	2.67281	2.83786e-05	PROMOTER	FAM114A1	-0.00464922
6	6:59736524	rs383023280	59736524	G	A	0.0293383	11.1886	2.67281	2.83786e-05	PROMOTER	FAM114A1	-0.0109458
6	6:59735014	rs385401670	59735014	G	A	0.0293383	11.1886	2.67281	2.83786e-05	PROMOTER	FAM114A1	-0.0119672
19	19:26657296	rs209525866	26657296	A	G	0.391524	-4.11918	0.985632	2.92506e-05	NON_SYNONYMOUS	NLRP1	0.00250426
14	14:64871110	rs380107034	64871110	G	A	0.0783049	6.81098	1.63118	2.97351e-05	PROMOTER	NCALD	-0.00686011
14	14:33195245	rs135275917	33195245	T	C	0.309821	4.42684	1.0623	3.08341e-05	PROMOTER	PPP1R42	0.000152235
14	14:33230374	rs137431785	33230374	A	C	0.309821	4.42684	1.0623	3.08341e-05	PROMOTER	COPS5	0.0001144
14	14:33228784	rs438641218	33228784	A	G	0.309821	4.42684	1.0623	3.08341e-05	PROMOTER	COPS5	-0.000317606
14	14:33228283	rs455214977	33228283	C	A	0.309821	4.42684	1.0623	3.08341e-05	PROMOTER	COPS5	-0.00290505
14	14:23638459	rs132691807	23638459	C	T	0.350326	3.9244	0.941855	3.0908e-05	PROMOTER	TCEA1	-0.00131066
19	19:26652682	rs207764120	26652682	G	A	0.40602	-4.10092	0.986963	3.25156e-05	NON_SYNONYMOUS	NLRP1	0.00474116
19	19:27100510	rs210425768	27100510	A	G	0.248162	4.5916	1.10635	3.3217e-05	PROMOTER	GP1BA	-0.000394172
14	14:28039339	rs211672929	28039339	G	A	0.147663	5.26904	1.26997	3.34022e-05	PROMOTER	CHD7	-0.000767903
14	14:24977053	rs135551190	24977053	G	C	0.472465	3.62094	0.872895	3.35101e-05	PROMOTER	MOS	-0.00105825
14	14:21617597	rs42270643	21617597	G	A	0.300596	3.98679	0.962618	3.44875e-05	PROMOTER	ENSBTAG00000038286	0.00145179
14	14:21615988	rs42270645	21615988	T	G	0.300596	3.98679	0.962618	3.44875e-05	PROMOTER	ENSBTAG00000038286	-0.000386418
4	4:6037709	rs210591100	6037709	T	C	0.15987	5.22948	1.26282	3.45641e-05	PROMOTER	VWC2	-0.00168543
19	19:25255424	rs41905209	25255424	A	G	0.0714385	8.59323	2.07825	3.55215e-05	NON_SYNONYMOUS	ZZEF1	0.00110584
14	14:18392676	rs41719077	18392676	C	T	0.379664	3.77363	0.913507	3.6131e-05	PROMOTER	ZHX2	-0.00501494
4	4:9752840	rs208953191	9752840	T	C	0.277431	4.118	0.997392	3.6471e-05	PROMOTER	ENSBTAG00000003810	-0.00402992
14	14:21614572	rs42270646	21614572	A	G	0.300527	3.97258	0.962228	3.65099e-05	PROMOTER	ENSBTAG00000038286	0.00124845
14	14:21614002	rs42270649	21614002	A	G	0.300527	3.97258	0.962228	3.65099e-05	PROMOTER	ENSBTAG00000038286	0.000897167
14	14:21612971	rs42269930	21612971	C	A	0.300527	3.97258	0.962228	3.65099e-05	PROMOTER	ENSBTAG00000038286	-0.000526636
14	14:18204558	rs137563397	18204558	T	C	0.13282	-5.34116	1.29496	3.71415e-05	PROMOTER	FAM83A	0.00312764
14	14:18206118	rs134744032	18206118	A	T	0.13282	-5.34116	1.29496	3.71415e-05	PROMOTER	FAM83A	0.000488329
6	6:59734381	rs383292511	59734381	A	T	0.029477	10.9829	2.66356	3.73323e-05	PROMOTER	FAM114A1	-0.00289026
6	6:59733039	rs109013906	59733039	A	C	0.029477	10.9829	2.66356	3.73323e-05	PROMOTER	FAM114A1	-0.0113602
14	14:23640586		23640586	T	C	0.0150506	-14.778	3.59326	3.91052e-05	PROMOTER	TCEA1	0.0121691
14	14:23640276		23640276	A	G	0.0150506	-14.778	3.59326	3.91052e-05	PROMOTER	TCEA1	0.0111065
14	14:23668846		23668846	A	C	0.0150506	-14.778	3.59326	3.91052e-05	PROMOTER	ENSBTAG00000004243	0.00989936
14	14:23668903		23668903	T	G	0.0150506	-14.778	3.59326	3.91052e-05	PROMOTER	ENSBTAG00000004243	0.00902162
14	14:23558960		23558960	G	C	0.0150506	-14.778	3.59326	3.91052e-05	PROMOTER	ATP6V1H	0.00762948
14	14:23642462		23642462	C	A	0.0150506	-14.778	3.59326	3.91052e-05	PROMOTER	TCEA1	0.0045135
4	4:9728120	rs380905135	9728120	A	G	0.287349	4.05219	0.986851	4.02258e-05	NON_SYNONYMOUS	RBM48	-0.00382455
14	14:38020408	rs42348450	38020408	T	C	0.182688	4.77391	1.16644	4.26358e-05	PROMOTER	KCNB2	5.07456e-05
14	14:23721432		23721432	A	T	0.0147038	-14.8924	3.64113	4.31301e-05	PROMOTER	ENSBTAG00000033627	0.0176732
14	14:23722964		23722964	C	A	0.0147038	-14.8924	3.64113	4.31301e-05	PROMOTER	ENSBTAG00000033627	0.00378518
14	14:23720678		23720678	A	G	0.0147038	-14.8924	3.64113	4.31301e-05	PROMOTER	ENSBTAG00000033627	0.00359099
25	25:27087569	rs379064163	27087569	C	G	0.0359273	10.2969	2.51899	4.3561e-05	PROMOTER	ENSBTAG00000013917	-0.0473122
25	25:27091180	rs383992977	27091180	A	G	0.0359273	10.2969	2.51899	4.3561e-05	PROMOTER	SNORA30	-0.0685729
19	19:23885998		23885998	A	G	0.107713	6.86865	1.68141	4.40659e-05	PROMOTER	SNORD91	-0.00235451
19	19:23873602		23873602	C	T	0.107713	6.86865	1.68141	4.40659e-05	PROMOTER	ENSBTAG00000045793	-0.00396903
19	19:23873204		23873204	G	A	0.107713	6.86865	1.68141	4.40659e-05	PROMOTER	ENSBTAG00000045793	-0.00588389
19	19:23873936		23873936	T	C	0.107713	6.86865	1.68141	4.40659e-05	PROMOTER	ENSBTAG00000045793	-0.00704889
4	4:5201724	rs207491527	5201724	A	G	0.331877	3.69657	0.906604	4.55463e-05	PROMOTER	ENSBTAG00000037846	-0.000428846
11	11:5503642	rs110964802	5503642	C	T	0.241296	-4.12445	1.01191	4.58326e-05	PROMOTER	NMS	0.0504767
11	11:5503040	rs379243220	5503040	G	A	0.241296	-4.12445	1.01191	4.58326e-05	PROMOTER	NMS	0.0503751
11	11:5503593	rs382536824	5503593	G	A	0.241296	-4.12445	1.01191	4.58326e-05	PROMOTER	NMS	0.0352767
14	14:23399766	rs460344639	23399766	G	A	0.0149813	-14.6651	3.60397	4.71867e-05	PROMOTER	OPRK1	0.0044855
14	14:23400428		23400428	G	A	0.0149813	-14.6651	3.60397	4.71867e-05	PROMOTER	OPRK1	0.00332058
14	14:23400045	rs478799401	23400045	G	A	0.0149813	-14.6651	3.60397	4.71867e-05	PROMOTER	OPRK1	0.00316312
14	14:23400384		23400384	G	C	0.0149813	-14.6651	3.60397	4.71867e-05	PROMOTER	OPRK1	0.00290432
14	14:23399716		23399716	A	G	0.0149813	-14.6651	3.60397	4.71867e-05	PROMOTER	OPRK1	0.00286655
14	14:23400179		23400179	C	T	0.0149813	-14.6651	3.60397	4.71867e-05	PROMOTER	OPRK1	0.00263606
14	14:23399737	rs442301560	23399737	G	T	0.0149813	-14.6651	3.60397	4.71867e-05	PROMOTER	OPRK1	0.00172621
14	14:23400065		23400065	T	G	0.0149813	-14.6651	3.60397	4.71867e-05	PROMOTER	OPRK1	0.00162142
14	14:23400383		23400383	T	A	0.0149813	-14.6651	3.60397	4.71867e-05	PROMOTER	OPRK1	0.00081957
14	14:4081585	rs110304209	4081585	T	C	0.266126	4.06965	1.00091	4.78351e-05	PROMOTER	AGO2	-0.00674232
14	14:4081980	rs135245744	4081980	C	T	0.266126	4.06965	1.00091	4.78351e-05	PROMOTER	AGO2	-0.012366
14	14:4081761	rs110116491	4081761	C	T	0.266126	4.06965	1.00091	4.78351e-05	PROMOTER	AGO2	-0.0145457
14	14:23262422	rs379634842	23262422	T	C	0.147246	-5.2022	1.28392	5.08219e-05	PROMOTER	NPBWR1	0.000227266
11	11:5503734	rs379842398	5503734	C	A	0.241226	-4.0978	1.01199	5.13802e-05	PROMOTER	NMS	0.035825
19	19:25321902	rs377934322	25321902	C	A	0.0755999	7.80179	1.92751	5.17459e-05	PROMOTER	CYB5D2	-0.000590855
19	19:23704594		23704594	T	C	0.127549	6.04312	1.4938	5.22168e-05	PROMOTER	U6	-0.000134926
14	14:22873587	rs134760311	22873587	G	A	0.308503	3.77048	0.932882	5.30521e-05	PROMOTER	ST18	-0.0018358
14	14:22873467	rs135236797	22873467	C	T	0.308503	3.77048	0.932882	5.30521e-05	PROMOTER	ST18	-0.00820793
11	11:5503750	rs382443215	5503750	G	C	0.241157	-4.08837	1.01213	5.359e-05	PROMOTER	NMS	0.0427445
14	14:16623304	rs109926697	16623304	A	G	0.262588	3.94988	0.978291	5.40176e-05	PROMOTER	NSMCE2	-0.00611521
6	6:46501416	rs110213351	46501416	T	C	0.171314	5.14813	1.27816	5.6308e-05	PROMOTER	5S_rRNA	-0.00144785
11	11:5503840	rs385475199	5503840	G	T	0.241088	-4.07026	1.01221	5.79102e-05	PROMOTER	NMS	0.0347172
14	14:16667210	rs208017762	16667210	C	T	0.28083	-3.68179	0.915641	5.79531e-05	PROMOTER	KIAA0196	0.000727635
4	4:11060279	rs109332701	11060279	A	C	0.162158	4.78576	1.19064	5.83239e-05	PROMOTER	GNGT1	-0.00206639
11	11:5504139	rs381622737	5504139	G	A	0.240949	-4.05847	1.01259	6.12377e-05	PROMOTER	NMS	0.0467197
11	11:5504359	rs110934972	5504359	G	A	0.240949	-4.05847	1.01259	6.12377e-05	PROMOTER	NMS	0.0452814
11	11:5504825	rs109858400	5504825	G	A	0.240949	-4.05847	1.01259	6.12377e-05	PROMOTER	NMS	0.0435576
11	11:5504591	rs384616073	5504591	G	A	0.240949	-4.05847	1.01259	6.12377e-05	PROMOTER	NMS	0.0340973
11	11:5504106	rs378743074	5504106	C	T	0.240949	-4.05847	1.01259	6.12377e-05	PROMOTER	NMS	0.0326822
11	11:5505207	rs382036654	5505207	C	G	0.240949	-4.05847	1.01259	6.12377e-05	PROMOTER	NMS	0.0300736
14	14:35475102	rs468980479	35475102	C	T	0.034124	11.3713	2.83978	6.22077e-05	PROMOTER	SULF1	-0.00310445
19	19:26634847	rs41910505	26634847	A	G	0.293522	4.31258	1.07716	6.23708e-05	PROMOTER	NLRP1	-0.00574185
25	25:26908133	rs133398022	26908133	G	A	0.050215	8.18811	2.04649	6.30623e-05	PROMOTER	ITGAL	-0.0205879
4	4:51291088	rs382331911	51291088	G	T	0.0117215	-14.7508	3.68983	6.39664e-05	PROMOTER	ASZ1	0.0124988
11	11:5503842	rs380022122	5503842	G	A	0.241018	-4.04466	1.01231	6.45599e-05	PROMOTER	NMS	0.0455009
4	4:50839039		50839039	T	C	0.0137328	-13.6619	3.41975	6.46957e-05	PROMOTER	CTTNBP2	0.0266367
4	4:50841396	rs471521253	50841396	T	C	0.0137328	-13.6619	3.41975	6.46957e-05	PROMOTER	CTTNBP2	0.0172345
4	4:50840187		50840187	G	A	0.0137328	-13.6619	3.41975	6.46957e-05	PROMOTER	CTTNBP2	0.0143896
14	14:64871002	rs43430949	64871002	C	T	0.148079	4.82278	1.20752	6.4977e-05	PROMOTER	NCALD	-0.00392654
19	19:26634342	rs41910507	26634342	T	C	0.293661	4.30119	1.07732	6.53802e-05	PROMOTER	NLRP1	0.000104254
15	15:22541315	rs379495986	22541315	T	A	0.0253156	-11.8118	2.96044	6.61069e-05	PROMOTER	ENSBTAG00000020279	0.0053114
19	19:29001332	rs134089577	29001332	A	G	0.419337	3.75038	0.940689	6.69573e-05	PROMOTER	PIK3R5	-0.00811854
14	14:10102065	rs135979732	10102065	T	C	0.0427244	7.98369	2.00259	6.70017e-05	PROMOTER	HHLA1	-0.356039
14	14:17706533	rs41835256	17706533	C	G	0.297059	3.79136	0.952019	6.8212e-05	PROMOTER	FAM91A1	-0.000556216
14	14:32866752	rs438307215	32866752	T	C	0.372867	-3.60567	0.905524	6.83764e-05	PROMOTER	MYBL1	0.001858
14	14:18392412		18392412	G	C	0.104314	-5.59626	1.40598	6.88225e-05	PROMOTER	ZHX2	0.0104481
14	14:18392821		18392821	T	A	0.104314	-5.59626	1.40598	6.88225e-05	PROMOTER	ZHX2	0.00714783
14	14:18389801		18389801	T	C	0.104314	-5.59626	1.40598	6.88225e-05	PROMOTER	ZHX2	0.00467296
14	14:18390623		18390623	T	G	0.104314	-5.59626	1.40598	6.88225e-05	PROMOTER	ZHX2	0.00417146
14	14:18389434		18389434	G	A	0.104314	-5.59626	1.40598	6.88225e-05	PROMOTER	ZHX2	0.00245414
15	15:22543488	rs380718933	22543488	A	G	0.0226106	-12.8058	3.22092	7.01403e-05	PROMOTER	FDXACB1	0.0109437
15	15:22541533	rs383195476	22541533	A	G	0.0226106	-12.8058	3.22092	7.01403e-05	PROMOTER	ENSBTAG00000020279	0.00755633
19	19:26635334	rs137337679	26635334	A	G	0.291441	4.29179	1.08041	7.11666e-05	PROMOTER	NLRP1	-0.00102835
14	14:33118392	rs137025184	33118392	A	G	0.388126	3.92419	0.990985	7.49853e-05	PROMOTER	SNORD87	-0.00164832
15	15:22409114	rs384817397	22409114	C	T	0.0224719	-12.8197	3.23837	7.53602e-05	PROMOTER	PPP2R1B	0.010468
14	14:35729492	rs209148201	35729492	A	G	0.0344014	11.1774	2.82383	7.54995e-05	PROMOTER	SLCO5A1	4.05107e-05
14	14:35730751	rs208000706	35730751	C	G	0.0344014	11.1774	2.82383	7.54995e-05	PROMOTER	SLCO5A1	-0.00216358
4	4:10430271	rs42358383	10430271	T	C	0.217645	4.17192	1.05417	7.57257e-05	PROMOTER	VPS50	-0.00183682
11	11:5502359	rs378318146	5502359	A	G	0.247052	-3.97846	1.00769	7.87811e-05	PROMOTER	NMS	0.0228734
19	19:26637348	rs137491866	26637348	A	G	0.291441	4.26263	1.08004	7.92214e-05	PROMOTER	NLRP1	0.000347591
19	19:26642623	rs207942938	26642623	T	G	0.377584	-3.87965	0.986865	8.44908e-05	NON_SYNONYMOUS	NLRP1	0.00957882
9	9:73315046	rs379947409	73315046	C	T	0.0473713	8.74378	2.22662	8.60373e-05	PROMOTER	SGK1	-0.00496619
14	14:9108775	rs445842533	9108775	G	A	0.0243446	11.8718	3.02954	8.90407e-05	PROMOTER	NDRG1	-0.00344469
6	6:48468618	rs134314756	48468618	A	G	0.0998058	6.01854	1.53777	9.08486e-05	PROMOTER	ENSBTAG00000045570	-0.00105183
6	6:48466804	rs135395109	48466804	G	A	0.0998058	6.01854	1.53777	9.08486e-05	PROMOTER	ENSBTAG00000045570	-0.00110615
19	19:21502150		21502150	C	T	0.0990429	6.34166	1.62067	9.11664e-05	PROMOTER	SSH2	-0.00492385
6	6:24097584	rs380776146	24097584	C	G	0.172077	4.58724	1.17344	9.2594e-05	PROMOTER	ENSBTAG00000015297	0.000176038
4	4:9728122	rs384208298	9728122	T	G	0.290123	3.83653	0.982244	9.38832e-05	NON_SYNONYMOUS	RBM48	-0.00253087
19	19:30105066	rs41899401	30105066	C	T	0.447219	3.71757	0.951912	9.40783e-05	PROMOTER	MYH4	-0.0120809
14	14:33207994	rs448238228	33207994	T	C	0.403038	3.83242	0.981636	9.45689e-05	PROMOTER	5S_rRNA	-0.00074425
14	14:25119067	rs210859285	25119067	A	T	0.222153	4.19462	1.07452	9.47247e-05	PROMOTER	SDR16C5	-0.00187741
19	19:30297314	rs43206439	30297314	G	C	0.485851	-3.65615	0.937051	9.54974e-05	PROMOTER	SCO1	0.0108645
4	4:9749564	rs381526785	9749564	G	A	0.266889	3.94445	1.01267	9.81526e-05	PROMOTER	ENSBTAG00000003810	-0.00498667
25	25:26326297	rs379862403	26326297	A	C	0.076779	7.09651	1.82519	0.000101033	PROMOTER	IL27	-0.0088473
9	9:89646085	rs210012041	89646085	G	A	0.270426	-3.91357	1.00827	0.000103826	PROMOTER	ARMT1	0.00256892
14	14:44965143		44965143	C	G	0.0888473	6.39787	1.6496	0.000105128	PROMOTER	STMN2	0.000355013
19	19:21795062		21795062	C	T	0.141975	5.35528	1.38313	0.000108014	PROMOTER	NSRP1	-0.00832227
14	14:46041426	rs210924320	46041426	G	A	0.486961	3.34891	0.865068	0.000108272	PROMOTER	ZNF704	-0.00189215
14	14:46044710	rs208084340	46044710	G	A	0.486961	3.34891	0.865068	0.000108272	PROMOTER	ZNF704	-0.00261317
14	14:46042950	rs136835830	46042950	G	T	0.486961	3.34891	0.865068	0.000108272	PROMOTER	ZNF704	-0.00264819
19	19:21485576		21485576	C	T	0.0996671	6.23716	1.61278	0.00011003	PROMOTER	U6	-0.0100388
5	5:111455290		111455290	A	G	0.0385629	-8.48443	2.19509	0.000111009	NON_SYNONYMOUS	MIEF1	0.0063446
19	19:24393989		24393989	A	G	0.0694965	8.00953	2.07313	0.000111771	PROMOTER	RAP1GAP2	0.00180251
14	14:36420397	rs110875981	36420397	T	C	0.0887779	6.53525	1.69201	0.000112267	PROMOTER	TRAM1	-0.000541199
14	14:43879437	rs378768711	43879437	A	G	0.323346	3.70785	0.960047	0.000112389	PROMOTER	PKIA	-0.00425998
14	14:25180518	rs208805613	25180518	C	A	0.23214	4.10882	1.06395	0.000112533	PROMOTER	ENSBTAG00000040321	-0.000898107
26	26:34946663		34946663	G	C	0.0421695	8.04462	2.08332	0.000112716	PROMOTER	TDRD1	-0.280639
14	14:33210982	rs380855559	33210982	C	T	0.341309	4.04815	1.05068	0.000116737	PROMOTER	5S_rRNA	-0.00119964
6	6:46469818	rs211544714	46469818	G	A	0.172007	4.90585	1.27331	0.00011676	PROMOTER	ANAPC4	-0.000388309
6	6:46470516	rs109866850	46470516	C	T	0.172007	4.90585	1.27331	0.00011676	PROMOTER	ANAPC4	-0.000409759
6	6:46467904	rs137272064	46467904	A	G	0.172007	4.90585	1.27331	0.00011676	PROMOTER	ANAPC4	-0.000512767
6	6:46467999	rs210934014	46467999	C	T	0.172007	4.90585	1.27331	0.00011676	PROMOTER	ANAPC4	-0.00144589
6	6:46464755	rs208065122	46464755	A	G	0.172007	4.90585	1.27331	0.00011676	NON_SYNONYMOUS	ZCCHC4	-0.00228382
14	14:17754770	rs210334463	17754770	C	G	0.1555	4.79343	1.24583	0.000119289	PROMOTER	ANXA13	0.000463891
9	9:24038200	rs384601895	24038200	T	C	0.194895	-4.39026	1.14143	0.000119925	PROMOTER	C6orf58	0.00110769
9	9:73314693	rs211273405	73314693	C	T	0.047302	8.57403	2.2294	0.000120114	PROMOTER	SGK1	-0.0056723
9	9:73314058	rs439598493	73314058	C	A	0.047302	8.57403	2.2294	0.000120114	PROMOTER	SGK1	-0.0102944
9	9:73313106	rs380943919	73313106	T	C	0.047302	8.57403	2.2294	0.000120114	PROMOTER	SGK1	-0.0115403
14	14:33342060	rs109443582	33342060	A	G	0.390207	-3.56317	0.926606	0.000120355	NON_SYNONYMOUS	CSPP1	0.00285987
14	14:33338606	rs110248491	33338606	G	C	0.390207	-3.56317	0.926606	0.000120355	NON_SYNONYMOUS	CSPP1	-7.49926e-05
14	14:16623975	rs209929734	16623975	T	C	0.316965	-3.4177	0.888893	0.000120603	PROMOTER	NSMCE2	-0.00114927
14	14:35918629	rs381533279	35918629	G	C	0.0351644	10.6158	2.76193	0.000121235	PROMOTER	PRDM14	-0.00177939
14	14:28893056	rs380114316	28893056	T	C	0.019975	12.6018	3.27926	0.000121601	PROMOTER	ENSBTAG00000026283	-0.00053909
19	19:26288916		26288916	T	C	0.0789291	7.42887	1.93361	0.000122051	PROMOTER	WSCD1	0.000972191
19	19:26289748		26289748	T	C	0.0789291	7.42887	1.93361	0.000122051	PROMOTER	WSCD1	-6.39424e-06
19	19:26288905	rs448630081	26288905	T	C	0.0789291	7.42887	1.93361	0.000122051	PROMOTER	WSCD1	-0.000384931
19	19:26290126	rs444904963	26290126	T	C	0.0789291	7.42887	1.93361	0.000122051	PROMOTER	WSCD1	-0.00122791
19	19:26289197		26289197	T	C	0.0789291	7.42887	1.93361	0.000122051	PROMOTER	WSCD1	-0.00201676
19	19:26289259	rs459365843	26289259	C	T	0.0789291	7.42887	1.93361	0.000122051	PROMOTER	WSCD1	-0.00258459
19	19:26289333		26289333	G	T	0.0789291	7.42887	1.93361	0.000122051	PROMOTER	WSCD1	-0.00429515
19	19:26289788		26289788	T	C	0.0789291	7.42887	1.93361	0.000122051	PROMOTER	WSCD1	-0.00938082
19	19:25685511	rs109194104	25685511	A	G	0.080455	7.32397	1.90854	0.000124302	PROMOTER	TEKT1	-0.00216446
19	19:25683521	rs384728095	25683521	T	C	0.080455	7.32397	1.90854	0.000124302	PROMOTER	TEKT1	-0.00271258
6	6:38280426	rs110493242	38280426	A	G	0.0279512	10.3433	2.69712	0.000125599	NON_SYNONYMOUS	MEPE	-0.00096794
14	14:18204204	rs41720649	18204204	C	G	0.37474	-3.52081	0.918307	0.000126062	PROMOTER	FAM83A	0.00433134
14	14:18200993	rs210340448	18200993	T	A	0.37474	-3.52081	0.918307	0.000126062	NON_SYNONYMOUS	FAM83A	0.00259259
14	14:18204695	rs41720652	18204695	G	A	0.37474	-3.52081	0.918307	0.000126062	PROMOTER	FAM83A	0.00171622
14	14:18201624	rs41720648	18201624	A	G	0.37474	-3.52081	0.918307	0.000126062	PROMOTER	FAM83A	0.00164832
14	14:18204601	rs41720651	18204601	G	A	0.37474	-3.52081	0.918307	0.000126062	PROMOTER	FAM83A	0.00057886
14	14:32867081	rs453719417	32867081	T	C	0.391316	-3.46136	0.902926	0.000126335	PROMOTER	MYBL1	0.0025886
14	14:32862981	rs383873598	32862981	G	A	0.391316	-3.46136	0.902926	0.000126335	PROMOTER	MYBL1	0.000801786
14	14:25120272	rs209713274	25120272	T	C	0.222916	4.10729	1.07156	0.000126589	PROMOTER	SDR16C5	-0.000515906
3	3:79735583	rs109145994	79735583	G	C	0.159592	-4.49084	1.17436	0.000131266	PROMOTER	PDE4B	0.00609128
14	14:28536410	rs385700017	28536410	A	G	0.495076	-3.32639	0.870254	0.000132201	PROMOTER	ENSBTAG00000043978	0.00153624
17	17:20601087		20601087	A	C	0.235331	3.9388	1.0308	0.000132854	PROMOTER	PCDH18	-0.0449124
14	14:33002852	rs209129150	33002852	T	C	0.373283	-3.46614	0.90721	0.000133097	PROMOTER	ENSBTAG00000013284	0.000328534
14	14:11900295	rs110126266	11900295	C	T	0.0802469	6.79954	1.78059	0.000134156	NON_SYNONYMOUS	GSDMC	-0.000397112
14	14:4083425	rs378310677	4083425	A	G	0.145859	4.70618	1.23486	0.00013835	PROMOTER	AGO2	-0.00241539
6	6:30595600	rs110605690	30595600	A	T	0.344847	3.52113	0.924884	0.000140601	PROMOTER	UNC5C	-0.000185577
6	6:30595629	rs110216608	30595629	C	T	0.344847	3.52113	0.924884	0.000140601	PROMOTER	UNC5C	-0.0036696
19	19:26637412	rs133001219	26637412	A	G	0.298238	4.09752	1.07637	0.000140786	PROMOTER	NLRP1	-0.00268385
11	11:28767209		28767209	C	T	0.0497989	-8.20502	2.15545	0.000140865	PROMOTER	TMEM247	0.0139302
14	14:17820049		17820049	A	G	0.379595	-3.49276	0.918114	0.00014222	PROMOTER	KLHL38	0.00233181
14	14:43705053	rs109223608	43705053	A	T	0.351852	3.59215	0.944515	0.000142858	PROMOTER	ENSBTAG00000017169	-0.000356574
14	14:43704072	rs109513470	43704072	G	A	0.351852	3.59215	0.944515	0.000142858	PROMOTER	ENSBTAG00000017169	-0.00441161
6	6:47482039	rs135072991	47482039	A	C	0.385629	3.52357	0.927027	0.000144151	PROMOTER	CCKAR	-0.00753025
19	19:26288040	rs463663478	26288040	C	A	0.0785823	7.357	1.93642	0.000145114	PROMOTER	WSCD1	-0.00493849
14	14:25121964	rs208305810	25121964	T	G	0.219587	4.10352	1.08019	0.000145354	PROMOTER	SDR16C5	0.000886712
14	14:39755548	rs451521765	39755548	T	C	0.0749757	-6.56848	1.72925	0.000145599	PROMOTER	GDAP1	0.00345882
14	14:39754367	rs458314460	39754367	T	C	0.0749757	-6.56848	1.72925	0.000145599	PROMOTER	GDAP1	0.00295421
17	17:14924041	rs434296245	14924041	C	G	0.0929394	6.01361	1.58354	0.000146123	PROMOTER	USP38	-0.164294
17	17:14925372	rs439239495	14925372	G	A	0.0929394	6.01361	1.58354	0.000146123	PROMOTER	USP38	-0.172574
17	17:14925499	rs461853472	14925499	G	A	0.0929394	6.01361	1.58354	0.000146123	PROMOTER	USP38	-0.200015
17	17:14925791	rs478374643	14925791	C	T	0.0929394	6.01361	1.58354	0.000146123	PROMOTER	USP38	-0.220767
17	17:14925409	rs473000935	14925409	C	T	0.0929394	6.01361	1.58354	0.000146123	PROMOTER	USP38	-0.233564
17	17:14924607		14924607	G	A	0.0929394	6.01361	1.58354	0.000146123	PROMOTER	USP38	-0.240865
17	17:14925587	rs480265223	14925587	A	G	0.0929394	6.01361	1.58354	0.000146123	PROMOTER	USP38	-0.266796
17	17:14924833	rs438205683	14924833	G	A	0.0929394	6.01361	1.58354	0.000146123	PROMOTER	USP38	-0.319275
14	14:57251908	rs110058151	57251908	A	C	0.157997	4.65411	1.22576	0.000146512	PROMOTER	ENY2	-0.00354319
14	14:32159609	rs208399777	32159609	C	T	0.452698	3.37379	0.888613	0.000146638	PROMOTER	TRIM55	-0.00152109
11	11:88106604	rs110466603	88106604	C	T	0.415453	3.36161	0.885637	0.000147231	PROMOTER	ASAP2	-0.00335577
11	11:88106880	rs384479663	88106880	G	A	0.415453	3.36161	0.885637	0.000147231	PROMOTER	ASAP2	-0.00387814
17	17:20598428	rs451371048	20598428	A	G	0.235261	3.91385	1.03128	0.000147553	PROMOTER	PCDH18	-0.0483137
19	19:21720698		21720698	C	T	0.142322	5.24888	1.38396	0.000149047	PROMOTER	EFCAB5	-0.00335297
19	19:21724922		21724922	A	G	0.142322	5.24888	1.38396	0.000149047	PROMOTER	EFCAB5	-0.0130696
19	19:21724580		21724580	C	A	0.142322	5.24888	1.38396	0.000149047	PROMOTER	EFCAB5	-0.0131007
11	11:88105197	rs109609478	88105197	G	A	0.410737	3.35882	0.885976	0.000149985	PROMOTER	ASAP2	-0.00560945
11	11:88107709	rs110874753	88107709	C	T	0.414898	3.35564	0.885237	0.000150241	PROMOTER	ASAP2	-0.00454769
6	6:43673611	rs134989998	43673611	C	T	0.104869	5.9354	1.56581	0.000150271	PROMOTER	GBA3	-0.00205685
14	14:17816007		17816007	C	T	0.379526	-3.47672	0.917948	0.000152177	PROMOTER	KLHL38	0.0004914
4	4:13179379	rs383256815	13179379	G	A	0.128312	4.76017	1.25792	0.000154224	NON_SYNONYMOUS	DYNC1I1	0.000111015
6	6:47481134	rs380951950	47481134	A	G	0.0530587	8.56955	2.26786	0.000157658	PROMOTER	CCKAR	-0.000759947
6	6:47480658	rs385868239	47480658	T	C	0.0530587	8.56955	2.26786	0.000157658	PROMOTER	CCKAR	-0.000955307
6	6:47481117	rs378768656	47481117	G	A	0.0530587	8.56955	2.26786	0.000157658	PROMOTER	CCKAR	-0.00100193
6	6:47481192	rs381149654	47481192	T	C	0.0530587	8.56955	2.26786	0.000157658	PROMOTER	CCKAR	-0.00128965
6	6:47483040	rs110701925	47483040	A	C	0.0530587	8.56955	2.26786	0.000157658	PROMOTER	CCKAR	-0.0013197
6	6:47481146	rs383344009	47481146	T	G	0.0530587	8.56955	2.26786	0.000157658	PROMOTER	CCKAR	-0.00173355
6	6:47481189	rs136971478	47481189	C	T	0.0530587	8.56955	2.26786	0.000157658	PROMOTER	CCKAR	-0.00179908
6	6:47481082	rs383375166	47481082	A	C	0.0530587	8.56955	2.26786	0.000157658	PROMOTER	CCKAR	-0.00188339
14	14:7586009	rs472815698	7586009	A	G	0.179637	4.41338	1.16812	0.000157981	PROMOTER	KHDRBS3	-0.0110725
19	19:21843370		21843370	G	A	0.141629	5.23384	1.38634	0.000159814	NON_SYNONYMOUS	NSRP1	-0.00752278
14	14:17819240	rs208527116	17819240	C	T	0.379664	-3.46339	0.917922	0.000161245	PROMOTER	KLHL38	0.0029946
14	14:17818405		17818405	C	T	0.379664	-3.46339	0.917922	0.000161245	PROMOTER	KLHL38	0.002813
11	11:5503031	rs384028818	5503031	T	C	0.261756	-3.75594	0.996522	0.000163871	PROMOTER	NMS	0.0410247
11	11:88104890	rs381663751	88104890	T	C	0.410598	3.33479	0.885955	0.000167177	PROMOTER	ASAP2	-0.00188557
14	14:40275686	rs110063848	40275686	C	T	0.434873	3.28605	0.873826	0.000169553	PROMOTER	PI15	-0.00424868
14	14:39727877	rs383118194	39727877	A	G	0.133444	-4.78925	1.27487	0.000172188	PROMOTER	JPH1	0.00417102
14	14:39727965	rs377880368	39727965	C	G	0.133444	-4.78925	1.27487	0.000172188	PROMOTER	JPH1	0.00285326
4	4:9554977	rs382726032	9554977	C	T	0.230545	3.96176	1.05661	0.000177186	PROMOTER	ENSBTAG00000048169	9.20518e-06
6	6:25577016	rs210503854	25577016	T	C	0.0802469	6.44243	1.71881	0.000178107	PROMOTER	EMCN	-0.00267923
5	5:111475830		111475830	C	A	0.0411985	-7.89411	2.11156	0.000185102	PROMOTER	RPS19BP1	0.011186
6	6:46288754	rs380969824	46288754	G	C	0.158552	4.91243	1.31577	0.000188825	PROMOTER	SEPSECS	0.000130333
6	6:46290532	rs110924345	46290532	C	T	0.158552	4.91243	1.31577	0.000188825	PROMOTER	SEPSECS	2.31302e-05
6	6:46288869	rs109935423	46288869	G	T	0.158552	4.91243	1.31577	0.000188825	PROMOTER	SEPSECS	-0.00053142
11	11:88105688	rs379756595	88105688	C	A	0.414621	3.30547	0.885357	0.000188847	PROMOTER	ASAP2	-0.00499938
6	6:42428357	rs208912052	42428357	A	G	0.0573589	8.1354	2.17954	0.000189491	PROMOTER	U6	1.27032e-05
6	6:42428283	rs211601287	42428283	T	C	0.0573589	8.1354	2.17954	0.000189491	PROMOTER	U6	-0.00120641
9	9:104265699	rs208222159	104265699	C	T	0.178527	4.08245	1.09397	0.00019014	PROMOTER	SMOC2	-0.00694513
14	14:28159230	rs381829093	28159230	A	G	0.229297	-3.70528	0.992912	0.000190169	NON_SYNONYMOUS	CHD7	0.000948961
19	19:27279865	rs472451408	27279865	T	C	0.209877	4.26535	1.1446	0.000194164	PROMOTER	ARRB2	-0.00691284
5	5:106719171	rs110705691	106719171	T	C	0.426203	-3.32897	0.89371	0.000195403	PROMOTER	ENSBTAG00000018940	0.00888718
14	14:39725648	rs482704148	39725648	T	C	0.220835	-3.85218	1.03471	0.000196915	PROMOTER	JPH1	0.000785291
14	14:40272492	rs108997795	40272492	C	A	0.437717	3.24657	0.87281	0.000199483	PROMOTER	PI15	-0.00337168
14	14:40272243	rs110894233	40272243	G	A	0.437717	3.24657	0.87281	0.000199483	PROMOTER	PI15	-0.00398225
6	6:46286866	rs378574331	46286866	C	T	0.158691	4.88083	1.31533	0.000206674	PROMOTER	SEPSECS	-0.00133514
6	6:46287670	rs380669653	46287670	A	T	0.158621	4.88212	1.31576	0.000206858	PROMOTER	SEPSECS	-0.00158673
6	6:47318220	rs378547839	47318220	G	T	0.0510473	8.68745	2.34165	0.000207282	PROMOTER	RBPJ	-0.00121643
19	19:30300498	rs110559229	30300498	G	A	0.333819	3.676	0.991018	0.000207819	PROMOTER	SCO1	-0.00666442
23	23:7068594	rs456659769	7068594	G	A	0.0778194	6.22153	1.67874	0.000210497	PROMOTER	HLA-DOB	-0.0246868
14	14:20992248	rs109099644	20992248	G	A	0.488625	3.28792	0.8872	0.000210603	PROMOTER	SPIDR	-1.5635e-05
14	14:20992079	rs110881699	20992079	A	G	0.488625	3.28792	0.8872	0.000210603	PROMOTER	SPIDR	-0.000772513
14	14:20992228	rs109537322	20992228	C	T	0.488625	3.28792	0.8872	0.000210603	PROMOTER	SPIDR	-0.00152173
14	14:40273298	rs380805055	40273298	G	A	0.43737	3.22923	0.873315	0.000217591	PROMOTER	PI15	-0.00232916
25	25:26381896	rs384315691	26381896	C	G	0.0832987	6.43069	1.74109	0.000221198	PROMOTER	ENSBTAG00000048253	-0.00679741
6	6:37454650	rs383620650	37454650	G	A	0.0481343	8.81932	2.39104	0.000225596	NON_SYNONYMOUS	FAM13A	0.000429589
14	14:16621491	rs210490297	16621491	C	T	0.314607	-3.27872	0.889601	0.000228158	PROMOTER	NSMCE2	0.00231791
14	14:33004122	rs211220993	33004122	C	T	0.313428	-3.40607	0.924475	0.000229308	PROMOTER	ENSBTAG00000013284	0.000973568
14	14:57244549		57244549	C	A	0.0769177	6.08026	1.65066	0.000230017	PROMOTER	NUDCD1	-0.00633994
10	10:83484519	rs110240512	83484519	T	C	0.213344	4.15868	1.12922	0.000230701	PROMOTER	ENSBTAG00000025385	-0.0126516
2	2:122138887	rs137139680	122138887	T	C	0.353863	3.4515	0.937387	0.000231371	PROMOTER	EIF3I	-0.012129
2	2:122137654	rs132889485	122137654	T	C	0.353863	3.4515	0.937387	0.000231371	PROMOTER	EIF3I	-0.0142047
14	14:26944117	rs110110169	26944117	T	C	0.341518	3.61045	0.981016	0.000232944	PROMOTER	TOX	0.00187486
6	6:30595548	rs109061627	30595548	T	G	0.332778	3.38849	0.921073	0.000234284	PROMOTER	UNC5C	-0.00558588
4	4:10422486	rs134477610	10422486	G	A	0.36392	3.28048	0.891743	0.000234397	PROMOTER	HEPACAM2	-0.00598838
4	4:10419431	rs136750022	10419431	T	C	0.36392	3.28048	0.891743	0.000234397	PROMOTER	HEPACAM2	-0.0089351
4	4:10431403	rs136335093	10431403	C	T	0.36392	3.28048	0.891743	0.000234397	PROMOTER	VPS50	-0.0120311
4	4:10429265	rs134521963	10429265	A	G	0.36392	3.28048	0.891743	0.000234397	PROMOTER	VPS50	-0.0149328
17	17:20601561	rs380324497	20601561	T	C	0.241157	3.73023	1.01407	0.000234642	PROMOTER	PCDH18	-0.0203081
19	19:21405921		21405921	T	C	0.097517	6.00478	1.63777	0.000245953	PROMOTER	ANKRD13B	-0.00374714
26	26:43255912		43255912	A	G	0.0307255	8.76689	2.39168	0.000246774	PROMOTER	HMX3	-0.00428743
27	27:17498023	rs109887407	17498023	A	G	0.169302	4.19856	1.14581	0.000248049	PROMOTER	ENSBTAG00000047159	-0.00385434
14	14:9656583	rs383644430	9656583	T	C	0.191844	4.29973	1.17428	0.000250663	PROMOTER	LRRC6	-0.00150082
4	4:9257843	rs434631905	9257843	A	C	0.192606	4.47849	1.22328	0.000251189	NON_SYNONYMOUS	AKAP9	-0.000782083
11	11:5504889	rs110474529	5504889	T	G	0.26134	-3.64926	0.997155	0.000252533	PROMOTER	NMS	0.0496152
14	14:18392845		18392845	A	T	0.0849632	-5.70056	1.55822	0.000253824	PROMOTER	ZHX2	0.00596459
9	9:24040760	rs380476224	24040760	A	G	0.190248	-4.24187	1.15955	0.000253995	PROMOTER	C6orf58	0.00110875
17	17:20599602	rs384922299	20599602	T	C	0.241088	3.70578	1.01451	0.00025942	PROMOTER	PCDH18	-0.0211747
14	14:34038079	rs42282489	34038079	T	A	0.0925926	-5.74477	1.57295	0.000259987	PROMOTER	PREX2	-9.37155e-05
4	4:104828315	rs383082218	104828315	A	G	0.471425	-3.32607	0.911379	0.000262755	PROMOTER	ADCK2	0.00179597
14	14:39368447	rs382784337	39368447	C	A	0.117076	5.54653	1.52088	0.000265409	PROMOTER	LY96	0.00262569
6	6:31826025		31826025	G	A	0.0563878	6.75962	1.85554	0.000269546	PROMOTER	SMARCAD1	-0.0132033
2	2:27632949		27632949	T	C	0.139409	-4.60686	1.26477	0.000270061	PROMOTER	bta-mir-2353	0.000771326
14	14:5350891		5350891	G	C	0.20523	-3.89093	1.0699	0.000276107	NON_SYNONYMOUS	COL22A1	0.00147656
6	6:23536134	rs465870766	23536134	C	A	0.0490359	8.71404	2.40084	0.000283886	NON_SYNONYMOUS	MANBA	0.000248513
19	19:21764260		21764260	T	C	0.165557	4.65855	1.28456	0.000287198	NON_SYNONYMOUS	EFCAB5	-0.00669427
14	14:18042063	rs381528177	18042063	G	T	0.0174088	11.3309	3.12602	0.000289291	PROMOTER	ATAD2	-0.0082172
14	14:18037727	rs379383922	18037727	G	T	0.0174088	11.3309	3.12602	0.000289291	PROMOTER	WDYHV1	-0.0111603
14	14:18042807	rs382372057	18042807	T	C	0.0174088	11.3309	3.12602	0.000289291	PROMOTER	ATAD2	-0.01271
14	14:18035479	rs377986673	18035479	G	C	0.0174088	11.3309	3.12602	0.000289291	PROMOTER	WDYHV1	-0.0170275
14	14:18044496	rs386047946	18044496	T	G	0.0174088	11.3309	3.12602	0.000289291	PROMOTER	ATAD2	-0.0235951
6	6:29354353	rs210845932	29354353	C	A	0.220003	3.82246	1.05533	0.000292294	NON_SYNONYMOUS	ENSBTAG00000015464	-0.00150027
14	14:24977357	rs136577084	24977357	C	G	0.406991	-3.17885	0.878383	0.000295763	PROMOTER	MOS	-2.38819e-05
4	4:7605598	rs43379485	7605598	A	C	0.315786	3.42461	0.947997	0.000303297	PROMOTER	C7orf57	-0.00362699
14	14:9653289	rs110717412	9653289	G	A	0.210917	4.06231	1.12473	0.000304059	PROMOTER	LRRC6	-0.000580067
14	14:9653069	rs109874165	9653069	C	T	0.210917	4.06231	1.12473	0.000304059	PROMOTER	LRRC6	-0.00102752
14	14:9653391	rs211129326	9653391	C	T	0.210917	4.06231	1.12473	0.000304059	PROMOTER	LRRC6	-0.00137228
14	14:9652984	rs110678278	9652984	T	C	0.210917	4.06231	1.12473	0.000304059	PROMOTER	LRRC6	-0.00547722
14	14:11894621	rs109131803	11894621	T	C	0.0686642	7.00371	1.94028	0.000306627	NON_SYNONYMOUS	GSDMC	-3.08104e-05
14	14:37781489	rs42210572	37781489	G	A	0.248162	3.87647	1.07422	0.00030779	PROMOTER	TRPA1	0.00133862
18	18:46619680	rs134850847	46619680	G	A	0.0997364	5.51794	1.52953	0.000309047	PROMOTER	ZBTB32	-0.00253351
18	18:46618860	rs134354514	46618860	C	T	0.0997364	5.51794	1.52953	0.000309047	PROMOTER	KMT2B	-0.00305122
18	18:46617862	rs110291316	46617862	G	T	0.0997364	5.51794	1.52953	0.000309047	NON_SYNONYMOUS	ZBTB32	-0.00410924
18	18:46619842	rs136387702	46619842	A	G	0.0997364	5.51794	1.52953	0.000309047	PROMOTER	ZBTB32	-0.00584767
18	18:46619582	rs110776349	46619582	G	A	0.0997364	5.51794	1.52953	0.000309047	PROMOTER	ZBTB32	-0.00615658
18	18:46619798	rs135042276	46619798	T	A	0.0997364	5.51794	1.52953	0.000309047	PROMOTER	ZBTB32	-0.00624932
18	18:46619744	rs133333028	46619744	A	C	0.0997364	5.51794	1.52953	0.000309047	PROMOTER	ZBTB32	-0.00944278
14	14:23737914		23737914	A	T	0.0137328	-13.6636	3.78806	0.000309722	PROMOTER	POLR2K	0.00210455
14	14:23741384		23741384	T	C	0.0137328	-13.6636	3.78806	0.000309722	PROMOTER	POLR2K	0.00188075
14	14:37781819	rs110049987	37781819	C	T	0.437509	3.25061	0.901746	0.000312394	PROMOTER	TRPA1	-0.000429142
21	21:57345994		57345994	G	A	0.0106811	14.7969	4.10512	0.000312748	PROMOTER	ENSBTAG00000046316	-0.00357553
14	14:73627138		73627138	T	C	0.0172701	-12.6444	3.50811	0.000312953	PROMOTER	TRIQK	0.00757528
14	14:73624351		73624351	G	T	0.0172701	-12.6444	3.50811	0.000312953	PROMOTER	TRIQK	0.00414827
14	14:73625552		73625552	G	A	0.0172701	-12.6444	3.50811	0.000312953	PROMOTER	TRIQK	0.00294464
19	19:21386733		21386733	C	G	0.101262	5.74341	1.59525	0.00031782	PROMOTER	ABHD15	-0.00400303
4	4:10422795	rs134729521	10422795	T	C	0.369191	3.186	0.885195	0.000319196	PROMOTER	HEPACAM2	-0.0113969
2	2:27631577		27631577	A	G	0.139548	-4.54994	1.26448	0.000320348	PROMOTER	bta-mir-2353	0.000767472
18	18:46620230	rs136897630	46620230	A	G	0.100014	5.49014	1.52701	0.000323955	PROMOTER	KMT2B	-0.00303996
18	18:46620219	rs133210465	46620219	A	G	0.100014	5.49014	1.52701	0.000323955	PROMOTER	KMT2B	-0.0031526
18	18:46620222	rs136442840	46620222	A	G	0.100014	5.49014	1.52701	0.000323955	PROMOTER	KMT2B	-0.0034832
2	2:122974784	rs210883480	122974784	T	C	0.241088	-3.76732	1.04835	0.000326155	PROMOTER	NKAIN1	0.013654
6	6:24808780	rs483066021	24808780	T	A	0.0464003	8.89209	2.47655	0.000330019	PROMOTER	PPP3CA	-0.000665395
11	11:5502927	rs380958096	5502927	T	C	0.25059	-3.6385	1.01346	0.000330429	PROMOTER	NMS	0.0269568
14	14:21616524	rs42270644	21616524	C	A	0.242891	-3.65722	1.01898	0.000331805	PROMOTER	ENSBTAG00000038286	0.000796252
4	4:7609781	rs135826797	7609781	C	G	0.324872	3.3276	0.927186	0.000332041	PROMOTER	C7orf57	-0.00180761
6	6:25577491	rs108968163	25577491	A	G	0.21924	3.67732	1.02542	0.000335586	PROMOTER	EMCN	-0.00265334
14	14:20990646	rs110116670	20990646	T	C	0.226245	-3.67613	1.02536	0.000336802	PROMOTER	SPIDR	0.00468469
25	25:33497946	rs42066535	33497946	T	G	0.265363	3.6395	1.01581	0.000339871	PROMOTER	GTF2IRD1	-0.000823047
25	25:33497945	rs42066536	33497945	A	G	0.265363	3.6395	1.01581	0.000339871	PROMOTER	GTF2IRD1	-0.00630477
6	6:57255964	rs110180936	57255964	C	G	0.0627688	6.50242	1.81516	0.000340603	PROMOTER	ARAP2	-0.00028444
14	14:25070465	rs385144930	25070465	A	G	0.141004	-4.50037	1.2563	0.00034068	PROMOTER	ENSBTAG00000039031	0.00440327
4	4:7490110	rs478183873	7490110	A	G	0.242336	3.5535	0.992075	0.00034113	PROMOTER	ABCA13	0.000411701
26	26:37432316	rs209878270	37432316	A	G	0.0161604	-12.2402	3.41867	0.000343084	PROMOTER	HSPA12A	0.00692975
5	5:1519837	rs456639838	1519837	T	C	0.069219	-6.0902	1.70125	0.000343804	PROMOTER	TPH2	0.0014569
10	10:87340368	rs109588442	87340368	A	G	0.276044	-3.2727	0.91421	0.000343839	PROMOTER	ENSBTAG00000026909	0.0519899
14	14:9656727	rs377810182	9656727	A	G	0.201623	4.15079	1.16036	0.000347366	PROMOTER	LRRC6	0.000728057
14	14:9657019	rs209833606	9657019	A	G	0.201623	4.15079	1.16036	0.000347366	PROMOTER	LRRC6	-0.00167812
29	29:2605817	rs384373794	2605817	C	A	0.325773	3.32563	0.929998	0.000348952	PROMOTER	FAT3	-0.0150494
14	14:9505772		9505772	T	C	0.0755999	6.08968	1.70321	0.000349662	NON_SYNONYMOUS	TG	-0.0021567
14	14:33117238	rs132678279	33117238	C	A	0.42114	3.44778	0.964317	0.000349751	PROMOTER	SNORD87	-0.00441627
6	6:26350343		26350343	G	A	0.0429324	9.17502	2.56795	0.000353056	NON_SYNONYMOUS	ENSBTAG00000046333	-0.000597976
19	19:28453460		28453460	T	G	0.168123	4.87005	1.36341	0.000354301	PROMOTER	AURKB	-0.00371095
6	6:29357731	rs110732271	29357731	G	C	0.204189	3.90571	1.0936	0.000355052	PROMOTER	ENSBTAG00000015464	0.000849605
6	6:29358027	rs378575497	29358027	T	C	0.204189	3.90571	1.0936	0.000355052	PROMOTER	ENSBTAG00000015464	-0.000568091
6	6:29357140	rs134023755	29357140	C	T	0.204189	3.90571	1.0936	0.000355052	PROMOTER	ENSBTAG00000015464	-0.00103573
6	6:29357239	rs109488547	29357239	C	T	0.204189	3.90571	1.0936	0.000355052	PROMOTER	ENSBTAG00000015464	-0.0010695
6	6:29357330	rs136382474	29357330	A	C	0.204189	3.90571	1.0936	0.000355052	PROMOTER	ENSBTAG00000015464	-0.00126091
6	6:29356628	rs137414897	29356628	T	C	0.204189	3.90571	1.0936	0.000355052	PROMOTER	ENSBTAG00000015464	-0.00128194
6	6:29358181		29358181	G	A	0.204189	3.90571	1.0936	0.000355052	PROMOTER	ENSBTAG00000015464	-0.00152551
6	6:29358243		29358243	A	G	0.204189	3.90571	1.0936	0.000355052	PROMOTER	ENSBTAG00000015464	-0.00158218
6	6:29356860	rs137138995	29356860	C	T	0.204189	3.90571	1.0936	0.000355052	PROMOTER	ENSBTAG00000015464	-0.00189008
6	6:29357785	rs110301317	29357785	A	G	0.204189	3.90571	1.0936	0.000355052	PROMOTER	ENSBTAG00000015464	-0.00199045
6	6:29357115	rs134223607	29357115	G	A	0.204189	3.90571	1.0936	0.000355052	PROMOTER	ENSBTAG00000015464	-0.00232946
6	6:29355660	rs41649899	29355660	G	A	0.204189	3.90571	1.0936	0.000355052	PROMOTER	ENSBTAG00000015464	-0.00239993
6	6:29358127	rs378826511	29358127	C	T	0.204189	3.90571	1.0936	0.000355052	PROMOTER	ENSBTAG00000015464	-0.00241888
6	6:29357784	rs110798533	29357784	C	T	0.204189	3.90571	1.0936	0.000355052	PROMOTER	ENSBTAG00000015464	-0.00257125
6	6:29357660	rs109737265	29357660	A	G	0.204189	3.90571	1.0936	0.000355052	PROMOTER	ENSBTAG00000015464	-0.00259014
6	6:29357351	rs110201287	29357351	G	A	0.204189	3.90571	1.0936	0.000355052	PROMOTER	ENSBTAG00000015464	-0.00260304
6	6:29357939	rs438686916	29357939	G	A	0.204189	3.90571	1.0936	0.000355052	PROMOTER	ENSBTAG00000015464	-0.00263998
6	6:29357352	rs109656655	29357352	C	A	0.204189	3.90571	1.0936	0.000355052	PROMOTER	ENSBTAG00000015464	-0.00268569
6	6:29357128	rs136842014	29357128	G	A	0.204189	3.90571	1.0936	0.000355052	PROMOTER	ENSBTAG00000015464	-0.00281521
6	6:29357018	rs110273627	29357018	G	A	0.204189	3.90571	1.0936	0.000355052	PROMOTER	ENSBTAG00000015464	-0.00285543
6	6:29358006		29358006	A	T	0.204189	3.90571	1.0936	0.000355052	PROMOTER	ENSBTAG00000015464	-0.00293818
6	6:29357871	rs109705618	29357871	T	A	0.204189	3.90571	1.0936	0.000355052	PROMOTER	ENSBTAG00000015464	-0.00293819
6	6:29356043	rs109588326	29356043	G	C	0.204189	3.90571	1.0936	0.000355052	PROMOTER	ENSBTAG00000015464	-0.00294493
6	6:29357512	rs109977179	29357512	C	T	0.204189	3.90571	1.0936	0.000355052	PROMOTER	ENSBTAG00000015464	-0.00315659
6	6:29356276	rs133598850	29356276	C	T	0.204189	3.90571	1.0936	0.000355052	PROMOTER	ENSBTAG00000015464	-0.00352224
6	6:29358365	rs385176376	29358365	T	C	0.204189	3.90571	1.0936	0.000355052	PROMOTER	ENSBTAG00000015464	-0.00378458
6	6:29357102	rs110790773	29357102	A	C	0.204189	3.90571	1.0936	0.000355052	PROMOTER	ENSBTAG00000015464	-0.00385322
6	6:29358230		29358230	C	T	0.204189	3.90571	1.0936	0.000355052	PROMOTER	ENSBTAG00000015464	-0.00420594
6	6:29358158	rs381848547	29358158	A	G	0.204189	3.90571	1.0936	0.000355052	PROMOTER	ENSBTAG00000015464	-0.00435404
6	6:29357977	rs463505505	29357977	A	G	0.204189	3.90571	1.0936	0.000355052	PROMOTER	ENSBTAG00000015464	-0.00455621
6	6:29356265	rs136509405	29356265	A	G	0.204189	3.90571	1.0936	0.000355052	PROMOTER	ENSBTAG00000015464	-0.00629741
6	6:29356260	rs110867052	29356260	A	T	0.204189	3.90571	1.0936	0.000355052	PROMOTER	ENSBTAG00000015464	-0.00808162
4	4:434218	rs210341771	434218	C	G	0.17166	3.9201	1.09792	0.000356312	PROMOTER	VSTM2A	-0.000817738
4	4:436898	rs209825788	436898	A	C	0.17166	3.9201	1.09792	0.000356312	PROMOTER	VSTM2A	-0.00487667
14	14:4081116	rs380880861	4081116	T	C	0.0368983	8.85491	2.4805	0.000357249	PROMOTER	AGO2	-0.00139935
19	19:21723803		21723803	C	A	0.166042	4.58409	1.28472	0.000359493	PROMOTER	EFCAB5	-0.00252881
19	19:25529683	rs110611146	25529683	T	C	0.285893	-3.55764	0.997444	0.000361433	PROMOTER	SPNS3	0.0062185
9	9:66512849	rs377820012	66512849	C	A	0.161049	-4.07338	1.14228	0.000362456	PROMOTER	RIPPLY2	0.00182986
4	4:7612039	rs134070307	7612039	G	A	0.32501	3.30649	0.927652	0.000364733	PROMOTER	SUN3	-6.78246e-05
4	4:7612738	rs134818616	7612738	G	A	0.32501	3.30649	0.927652	0.000364733	PROMOTER	SUN3	-0.000503129
4	4:7612491	rs135406242	7612491	G	A	0.32501	3.30649	0.927652	0.000364733	PROMOTER	SUN3	-0.00101424
4	4:7612866	rs378539572	7612866	A	G	0.32501	3.30649	0.927652	0.000364733	PROMOTER	SUN3	-0.0010831
4	4:7612726	rs133310846	7612726	T	C	0.32501	3.30649	0.927652	0.000364733	PROMOTER	SUN3	-0.00130911
4	4:7612479	rs136653617	7612479	A	G	0.32501	3.30649	0.927652	0.000364733	PROMOTER	SUN3	-0.00153664
4	4:7611358	rs137239217	7611358	C	G	0.32501	3.30649	0.927652	0.000364733	PROMOTER	SUN3	-0.00193053
4	4:7612382	rs133792326	7612382	C	T	0.32501	3.30649	0.927652	0.000364733	PROMOTER	SUN3	-0.00212324
4	4:7611355	rs136288354	7611355	T	G	0.32501	3.30649	0.927652	0.000364733	PROMOTER	SUN3	-0.00216898
4	4:7611784	rs133252413	7611784	A	G	0.32501	3.30649	0.927652	0.000364733	PROMOTER	SUN3	-0.002258
4	4:7612104	rs132826284	7612104	G	A	0.32501	3.30649	0.927652	0.000364733	PROMOTER	SUN3	-0.00287159
4	4:7612711	rs137236834	7612711	A	G	0.32501	3.30649	0.927652	0.000364733	PROMOTER	SUN3	-0.00290419
4	4:7612026	rs135953410	7612026	G	A	0.32501	3.30649	0.927652	0.000364733	PROMOTER	SUN3	-0.00374241
4	4:7611746	rs135394730	7611746	C	G	0.32501	3.30649	0.927652	0.000364733	PROMOTER	SUN3	-0.00416068
4	4:7612733	rs137635197	7612733	A	G	0.32501	3.30649	0.927652	0.000364733	PROMOTER	SUN3	-0.00929893
14	14:20989857	rs134259915	20989857	T	G	0.409072	-3.17295	0.89058	0.000366932	PROMOTER	SPIDR	0.00367777
14	14:20989060	rs135047779	20989060	C	T	0.409072	-3.17295	0.89058	0.000366932	PROMOTER	SPIDR	0.00227466
19	19:28963160	rs209267530	28963160	A	G	0.237897	4.04235	1.1351	0.000369106	PROMOTER	PIK3R6	-0.00244618
19	19:21173856		21173856	C	T	0.0576363	7.9807	2.24114	0.000369455	NON_SYNONYMOUS	NUFIP2	-0.000654213
6	6:29359533	rs109570301	29359533	C	A	0.210362	3.87205	1.08742	0.000369758	PROMOTER	ENSBTAG00000015464	-0.00425722
14	14:17731299	rs384735140	17731299	C	G	0.253503	3.65139	1.02571	0.000371069	PROMOTER	ENSBTAG00000047212	-0.0016416
14	14:18206054	rs41720655	18206054	A	G	0.344431	-3.33523	0.937177	0.000372538	PROMOTER	FAM83A	0.000876529
2	2:27633439		27633439	G	A	0.150298	-4.51978	1.27065	0.000375019	PROMOTER	bta-mir-2353	-0.000343331
14	14:9614350	rs449311291	9614350	A	T	0.472188	-3.19319	0.89887	0.000381656	PROMOTER	TMEM71	0.00452579
14	14:9656615		9656615	C	T	0.201762	4.11927	1.15981	0.000382775	PROMOTER	LRRC6	-0.00155415
14	14:9656614		9656614	C	T	0.201762	4.11927	1.15981	0.000382775	PROMOTER	LRRC6	-0.00279223
14	14:11908648	rs109188800	11908648	G	A	0.0685948	6.89511	1.94199	0.000384442	PROMOTER	GSDMC	0.0022637
14	14:11910643	rs136682048	11910643	A	G	0.0685948	6.89511	1.94199	0.000384442	PROMOTER	GSDMC	0.0022567
14	14:11909391	rs110493821	11909391	A	G	0.0685948	6.89511	1.94199	0.000384442	PROMOTER	GSDMC	0.00066057
14	14:11909144	rs110720329	11909144	A	G	0.0685948	6.89511	1.94199	0.000384442	PROMOTER	GSDMC	0.000605009
14	14:11908764	rs109640377	11908764	C	A	0.0685948	6.89511	1.94199	0.000384442	PROMOTER	GSDMC	0.000562157
14	14:11911927	rs109670296	11911927	T	C	0.0685948	6.89511	1.94199	0.000384442	PROMOTER	GSDMC	0.000455144
14	14:11911992	rs110859318	11911992	T	C	0.0685948	6.89511	1.94199	0.000384442	PROMOTER	GSDMC	0.000120553
14	14:11898321	rs110883072	11898321	T	A	0.0685948	6.89511	1.94199	0.000384442	NON_SYNONYMOUS	GSDMC	-0.000122206
14	14:11909933	rs109228584	11909933	T	G	0.0685948	6.89511	1.94199	0.000384442	PROMOTER	GSDMC	-0.00032626
14	14:11911260	rs208574959	11911260	T	C	0.0685948	6.89511	1.94199	0.000384442	PROMOTER	GSDMC	-0.0019561
9	9:66510172	rs385386970	66510172	A	G	0.161187	-4.05241	1.14179	0.000386467	PROMOTER	RIPPLY2	0.00295331
14	14:9656105	rs383716161	9656105	A	T	0.201692	4.11554	1.15965	0.000386759	PROMOTER	LRRC6	-0.00103653
6	6:29358805	rs210441076	29358805	T	C	0.204328	3.8781	1.09337	0.000389758	PROMOTER	ENSBTAG00000015464	-0.000500657
6	6:29359012	rs383610172	29359012	C	T	0.204328	3.8781	1.09337	0.000389758	PROMOTER	ENSBTAG00000015464	-0.00183071
6	6:43023277	rs110699910	43023277	A	G	0.0708143	5.97187	1.68455	0.000392495	PROMOTER	KCNIP4	-0.00803771
25	25:26381789	rs380694330	26381789	A	G	0.0871133	5.98442	1.68863	0.000394194	NON_SYNONYMOUS	ENSBTAG00000008635	-0.00770794
14	14:4187913	rs381618088	4187913	T	C	0.0365515	8.84661	2.49816	0.000398243	PROMOTER	CHRAC1	-0.00959121
2	2:27633647		27633647	G	T	0.150368	-4.49753	1.27056	0.000400422	PROMOTER	bta-mir-2353	0.00725562
2	2:27632917		27632917	A	G	0.150368	-4.49753	1.27056	0.000400422	PROMOTER	bta-mir-2353	0.00488649
2	2:27633124		27633124	A	T	0.150368	-4.49753	1.27056	0.000400422	PROMOTER	bta-mir-2353	0.00106336
2	2:27632896		27632896	T	C	0.150368	-4.49753	1.27056	0.000400422	PROMOTER	bta-mir-2353	0.00095412
21	21:33918248	rs109804942	33918248	G	A	0.0832293	5.72322	1.6169	0.000400687	NON_SYNONYMOUS	ENSBTAG00000032631	-0.0154831
6	6:46882634		46882634	A	G	0.0172701	11.2753	3.1858	0.000401301	PROMOTER	SEL1L3	-0.000265669
12	12:21912656	rs380126491	21912656	T	A	0.0257317	-9.64262	2.72597	0.000404207	PROMOTER	FOXO1	0.0965291
14	14:11836889	rs110967493	11836889	C	T	0.0688029	6.855	1.93816	0.000404907	PROMOTER	FAM49B	0.00228231
14	14:11834808	rs137809360	11834808	C	A	0.0688029	6.855	1.93816	0.000404907	PROMOTER	FAM49B	0.000775552
14	14:11838172	rs109448819	11838172	A	G	0.0688029	6.855	1.93816	0.000404907	PROMOTER	FAM49B	0.00050203
14	14:11835645	rs110727337	11835645	A	C	0.0688029	6.855	1.93816	0.000404907	PROMOTER	FAM49B	0.00012241
14	14:11837752	rs135454365	11837752	T	A	0.0688029	6.855	1.93816	0.000404907	PROMOTER	FAM49B	-0.00126417
14	14:45495624	rs135742545	45495624	A	G	0.148009	-4.22434	1.19497	0.000407602	PROMOTER	MRPS28	0.00668045
14	14:45495192	rs467983505	45495192	A	C	0.148009	-4.22434	1.19497	0.000407602	PROMOTER	MRPS28	0.00512471
14	14:45495189		45495189	T	C	0.148009	-4.22434	1.19497	0.000407602	PROMOTER	MRPS28	0.00409111
14	14:45495999	rs136948243	45495999	G	C	0.148009	-4.22434	1.19497	0.000407602	PROMOTER	MRPS28	0.00293916
14	14:9655795	rs211187861	9655795	T	C	0.208004	4.00772	1.13484	0.000413183	PROMOTER	LRRC6	0.000142176
14	14:9655681	rs110594502	9655681	A	T	0.208004	4.00772	1.13484	0.000413183	PROMOTER	LRRC6	-0.000343997
14	14:9653560	rs110722553	9653560	T	C	0.208004	4.00772	1.13484	0.000413183	PROMOTER	LRRC6	-0.00131397
4	4:27859487		27859487	A	G	0.118186	4.74632	1.34427	0.000414355	PROMOTER	TWIST1	-0.0241366
19	19:23871226	rs41905293	23871226	T	A	0.269663	3.96241	1.12246	0.000415408	PROMOTER	ENSBTAG00000045793	-0.00215978
19	19:28603373	rs378598882	28603373	C	G	0.170897	4.75889	1.3489	0.00041876	PROMOTER	RNF222	-0.00257467
19	19:28598269	rs379914330	28598269	A	G	0.170897	4.75889	1.3489	0.00041876	PROMOTER	ENSBTAG00000012344	-0.00361076
19	19:28599281	rs380481683	28599281	A	T	0.170897	4.75889	1.3489	0.00041876	PROMOTER	ENSBTAG00000012344	-0.00686096
6	6:37122485		37122485	C	T	0.140449	-4.33934	1.23016	0.000419557	PROMOTER	TIGD2	0.0319392
6	6:37119575		37119575	T	G	0.140449	-4.33934	1.23016	0.000419557	PROMOTER	TIGD2	0.0264357
14	14:45491605	rs136075535	45491605	C	A	0.147801	-4.21634	1.19531	0.000419643	PROMOTER	MRPS28	0.00761901
4	4:9292579		9292579	A	C	0.197739	4.27893	1.21368	0.000422568	NON_SYNONYMOUS	AKAP9	-0.000571694
4	4:9292553	rs477648323	9292553	A	G	0.197739	4.27893	1.21368	0.000422568	NON_SYNONYMOUS	AKAP9	-0.00287529
19	19:26289225		26289225	C	G	0.087044	6.47096	1.83604	0.00042441	PROMOTER	WSCD1	-0.00144661
19	19:26289591		26289591	T	C	0.087044	6.47096	1.83604	0.00042441	PROMOTER	WSCD1	-0.00173184
18	18:41168024	rs110373554	41168024	A	G	0.478152	-3.1927	0.9059	0.000424546	PROMOTER	U6	0.00665933
14	14:31158542	rs207552087	31158542	T	G	0.362741	-3.13344	0.890069	0.000430826	PROMOTER	CYP7B1	0.00109659
14	14:32191358	rs208615987	32191358	C	G	0.061451	6.76052	1.92112	0.000433098	NON_SYNONYMOUS	TRIM55	-0.00185255
14	14:23740355	rs136965021	23740355	G	A	0.24081	-3.52108	1.00125	0.000436961	PROMOTER	POLR2K	0.0013997
18	18:41167445	rs41878656	41167445	A	G	0.492301	-3.15856	0.898257	0.000437583	PROMOTER	U6	0.0139742
4	4:9213365	rs209580218	9213365	A	G	0.193231	4.29962	1.22312	0.000439261	NON_SYNONYMOUS	AKAP9	0.000274501
19	19:27294698	rs450892637	27294698	A	G	0.208559	4.03924	1.14911	0.000439569	PROMOTER	bta-mir-2338	-0.00574322
18	18:41167535	rs110538632	41167535	G	C	0.478083	-3.18157	0.905907	0.000444705	PROMOTER	U6	0.0110872
4	4:107955193	rs109625491	107955193	C	T	0.211957	-3.88018	1.10583	0.000450042	PROMOTER	ENSBTAG00000048115	0.0351729
4	4:9225923		9225923	C	G	0.1933	4.28508	1.22244	0.000456017	NON_SYNONYMOUS	AKAP9	0.00140008
4	4:9222255	rs482302952	9222255	C	G	0.1933	4.28508	1.22244	0.000456017	NON_SYNONYMOUS	AKAP9	-0.000782918
10	10:61500669	rs377950645	61500669	A	G	0.28721	3.49228	0.996397	0.000456762	PROMOTER	ENSBTAG00000046376	-0.00266591
10	10:61501630	rs110314316	61501630	A	G	0.28721	3.49228	0.996397	0.000456762	PROMOTER	ENSBTAG00000046376	-0.012454
10	10:61501854	rs109063724	61501854	C	T	0.28721	3.49228	0.996397	0.000456762	PROMOTER	ENSBTAG00000046376	-0.0192966
2	2:58580739		58580739	A	C	0.0403662	7.9211	2.26037	0.000457754	PROMOTER	NXPH2	-0.0155752
2	2:58581233		58581233	T	C	0.0403662	7.9211	2.26037	0.000457754	PROMOTER	NXPH2	-0.0311185
2	2:58579485		58579485	T	C	0.0403662	7.9211	2.26037	0.000457754	PROMOTER	NXPH2	-0.0349629
2	2:58579300		58579300	T	C	0.0403662	7.9211	2.26037	0.000457754	PROMOTER	NXPH2	-0.0408178
2	2:58579770		58579770	A	G	0.0403662	7.9211	2.26037	0.000457754	PROMOTER	NXPH2	-0.0453734
2	2:58579503		58579503	A	C	0.0403662	7.9211	2.26037	0.000457754	PROMOTER	NXPH2	-0.0470728
2	2:58578062		58578062	A	T	0.0403662	7.9211	2.26037	0.000457754	PROMOTER	NXPH2	-0.0506832
2	2:58580639		58580639	C	G	0.0403662	7.9211	2.26037	0.000457754	PROMOTER	NXPH2	-0.0519358
14	14:23723955	rs210856328	23723955	T	A	0.26786	3.67503	1.04954	0.000462535	PROMOTER	ENSBTAG00000033627	-0.000202189
26	26:43265753		43265753	A	G	0.0181024	11.299	3.22842	0.000465535	PROMOTER	HMX2	-0.00616051
26	26:43273741		43273741	G	C	0.0181024	11.299	3.22842	0.000465535	PROMOTER	BUB3	-0.00692854
26	26:43272839		43272839	C	T	0.0181024	11.299	3.22842	0.000465535	PROMOTER	BUB3	-0.0107462
26	26:43266187		43266187	T	G	0.0181024	11.299	3.22842	0.000465535	PROMOTER	HMX2	-0.0108176
26	26:43269898		43269898	C	G	0.0181024	11.299	3.22842	0.000465535	PROMOTER	HMX2	-0.015773
26	26:43265664		43265664	A	G	0.0181024	11.299	3.22842	0.000465535	PROMOTER	HMX2	-0.0184961
26	26:43268775		43268775	A	G	0.0181024	11.299	3.22842	0.000465535	PROMOTER	HMX2	-0.0197316
26	26:43270074		43270074	C	G	0.0181024	11.299	3.22842	0.000465535	PROMOTER	HMX2	-0.0234498
2	2:27632483		27632483	T	A	0.150437	-4.44547	1.27068	0.000467911	PROMOTER	bta-mir-2353	0.00553695
2	2:27631992		27631992	T	C	0.150437	-4.44547	1.27068	0.000467911	PROMOTER	bta-mir-2353	0.00142359
14	14:20990922	rs135417223	20990922	G	T	0.486683	-3.10721	0.888169	0.000467986	PROMOTER	SPIDR	0.000280246
26	26:10978320	rs385285678	10978320	T	C	0.0286447	9.20916	2.6341	0.000472067	PROMOTER	CH25H	-0.00430754
13	13:26935194	rs137121473	26935194	T	G	0.0327369	8.38963	2.4005	0.000474145	PROMOTER	GAD2	-0.000195931
14	14:20989188	rs109669125	20989188	T	C	0.486822	-3.10409	0.888604	0.000477223	PROMOTER	SPIDR	0.00344661
4	4:92623165		92623165	A	G	0.0172007	12.4737	3.57167	0.000478712	PROMOTER	GCC1	-0.0101669
11	11:5503919	rs385360212	5503919	T	C	0.250312	-3.54019	1.01373	0.000478959	PROMOTER	NMS	0.00509615
25	25:26906602	rs109276391	26906602	T	A	0.0779581	6.03401	1.72847	0.000481278	PROMOTER	ITGAL	-0.0128415
14	14:17758644		17758644	C	T	0.135941	4.66743	1.33748	0.000483527	PROMOTER	ANXA13	0.00195051
18	18:41167530	rs109238553	41167530	G	C	0.478152	-3.16052	0.905813	0.000484549	PROMOTER	U6	0.0191795
19	19:26741979	rs135002891	26741979	G	A	0.236926	3.98547	1.1431	0.000489308	PROMOTER	RPAIN	-0.00366764
19	19:28603753	rs385344944	28603753	A	G	0.175544	4.62617	1.32751	0.000492422	PROMOTER	RNF222	-0.00107893
19	19:28603457	rs381341152	28603457	G	A	0.175544	4.62617	1.32751	0.000492422	PROMOTER	RNF222	-0.00375696
19	19:28603683	rs384684636	28603683	T	C	0.175544	4.62617	1.32751	0.000492422	PROMOTER	RNF222	-0.0071925
14	14:9530393	rs208260544	9530393	T	G	0.0902344	5.39895	1.54943	0.000493089	NON_SYNONYMOUS	PHF20L1	-0.00837225
11	11:5501994	rs109403195	5501994	G	A	0.257595	-3.50645	1.00642	0.000493832	PROMOTER	NMS	0.0179869
14	14:4083159	rs110877095	4083159	A	G	0.15987	4.11786	1.18195	0.000494079	PROMOTER	AGO2	-0.0014153
6	6:29359065	rs381230498	29359065	T	C	0.205715	3.7966	1.08977	0.000494251	PROMOTER	ENSBTAG00000015464	-0.00321689
14	14:66498911		66498911	A	G	0.0151893	-13.3151	3.82397	0.000497665	NON_SYNONYMOUS	RGS22	0.00918936
22	22:55493581	rs380623223	55493581	C	T	0.153835	4.08518	1.17419	0.000503033	PROMOTER	SLC6A11	-0.0145412
11	11:5506010	rs385675039	5506010	T	C	0.250173	-3.52801	1.01412	0.000503497	PROMOTER	NMS	0.00718483
26	26:43257376		43257376	A	G	0.0183104	11.14	3.20432	0.000507928	PROMOTER	HMX3	-0.00785836
26	26:43253255		43253255	C	T	0.0183104	11.14	3.20432	0.000507928	PROMOTER	HMX3	-0.0199616
8	8:55835442		55835442	T	C	0.169302	4.10571	1.1815	0.000510854	PROMOTER	TLE4	-0.0395766
17	17:53089564	rs209900928	53089564	C	A	0.182064	4.15004	1.19467	0.000513132	PROMOTER	BRI3BP	-0.0228647
14	14:35728369	rs134370176	35728369	T	C	0.308087	-3.24604	0.935084	0.000517768	PROMOTER	SLCO5A1	0.00013196
28	28:28379720	rs134473519	28379720	C	T	0.332154	-3.45186	0.994623	0.000519454	PROMOTER	U6	0.0363464
6	6:46412302		46412302	G	C	0.049244	8.30128	2.39335	0.000523425	PROMOTER	ZCCHC4	-0.00013631
19	19:25762949	rs110487844	25762949	G	A	0.164725	-4.23543	1.22115	0.000523591	PROMOTER	FBXO39	0.0175142
14	14:11905327	rs109846883	11905327	A	G	0.0687335	6.72279	1.93876	0.000525186	NON_SYNONYMOUS	GSDMC	0.000870399
11	11:5504030	rs383200814	5504030	A	T	0.250243	-3.5144	1.01382	0.000527301	PROMOTER	NMS	0.0190985
19	19:28345461	rs136458741	28345461	A	G	0.484533	3.22318	0.930171	0.000529941	PROMOTER	ALOX12B	-0.00306563
19	19:28344090	rs133943452	28344090	T	C	0.484533	3.22318	0.930171	0.000529941	PROMOTER	ALOX12B	-0.00368344
19	19:28341392	rs137137291	28341392	C	G	0.484533	3.22318	0.930171	0.000529941	PROMOTER	ALOX12B	-0.00388631
19	19:28345755	rs133908767	28345755	A	G	0.484533	3.22318	0.930171	0.000529941	PROMOTER	ALOX12B	-0.00783936
19	19:28345086	rs137308391	28345086	A	G	0.484533	3.22318	0.930171	0.000529941	PROMOTER	ALOX12B	-0.013162
14	14:43703190	rs109677051	43703190	G	A	0.357331	3.25672	0.939892	0.000530248	PROMOTER	ENSBTAG00000017169	-0.000241399
14	14:43703820	rs110674688	43703820	C	T	0.357331	3.25672	0.939892	0.000530248	PROMOTER	ENSBTAG00000017169	-0.000443926
14	14:43704615	rs111025696	43704615	A	G	0.357331	3.25672	0.939892	0.000530248	PROMOTER	ENSBTAG00000017169	-0.00068854
14	14:43703660	rs110655163	43703660	A	C	0.357331	3.25672	0.939892	0.000530248	PROMOTER	ENSBTAG00000017169	-0.00162232
14	14:43703348	rs109819068	43703348	G	A	0.357331	3.25672	0.939892	0.000530248	PROMOTER	ENSBTAG00000017169	-0.00312566
14	14:43704339	rs447620575	43704339	G	T	0.357331	3.25672	0.939892	0.000530248	PROMOTER	ENSBTAG00000017169	-0.0039645
14	14:43703613	rs109165235	43703613	C	T	0.357331	3.25672	0.939892	0.000530248	PROMOTER	ENSBTAG00000017169	-0.00572572
14	14:43705637	rs109887799	43705637	G	A	0.357331	3.25672	0.939892	0.000530248	PROMOTER	ENSBTAG00000017169	-0.00603836
14	14:43704386	rs109042030	43704386	T	C	0.357331	3.25672	0.939892	0.000530248	PROMOTER	ENSBTAG00000017169	-0.00757707
28	28:28383137	rs133321628	28383137	G	T	0.333264	-3.4419	0.993388	0.000530606	PROMOTER	U6	0.0576715
1	1:102335542	rs210581571	102335542	A	G	0.306214	-3.3455	0.965696	0.000531538	PROMOTER	BCHE	0.00232527
19	19:28372790	rs109913920	28372790	G	T	0.420377	-3.27457	0.945231	0.00053159	PROMOTER	ALOXE3	0.0138612
10	10:61501847	rs109800890	61501847	G	A	0.314191	3.3593	0.969906	0.000533125	PROMOTER	ENSBTAG00000046376	-0.00740976
19	19:26290216	rs134764270	26290216	C	T	0.363088	3.39586	0.980734	0.000535044	PROMOTER	WSCD1	-0.00982824
6	6:57306906		57306906	T	C	0.0728256	-5.48121	1.58363	0.00053785	PROMOTER	DTHD1	0.00829539
20	20:18560558	rs110035078	18560558	C	T	0.277916	3.30942	0.956203	0.000538174	PROMOTER	DEPDC1B	-0.00430578
14	14:40273759	rs476484039	40273759	A	G	0.115411	-4.66015	1.34657	0.000538651	PROMOTER	PI15	0.00820379
19	19:45109511	rs41916459	45109511	A	G	0.0693577	-5.77291	1.66864	0.000540859	PROMOTER	ADAM11	0.00157754
13	13:81866248		81866248	A	G	0.0418227	7.60126	2.19719	0.000541092	PROMOTER	ZNF217	-0.00452804
13	13:81867783		81867783	C	G	0.0418227	7.60126	2.19719	0.000541092	PROMOTER	ZNF217	-0.0163535
14	14:38586939	rs385961092	38586939	G	A	0.117284	-4.62324	1.33649	0.000541675	PROMOTER	SBSPON	0.00352983
6	6:58485707	rs443287759	58485707	C	G	0.0277431	9.13458	2.64187	0.00054498	PROMOTER	C4orf19	-0.00172101
14	14:4081395	rs109684530	4081395	A	C	0.160008	4.08229	1.18077	0.000545597	PROMOTER	AGO2	-0.00371588
14	14:4082053	rs110238420	4082053	T	C	0.160008	4.08229	1.18077	0.000545597	PROMOTER	AGO2	-0.00583169
28	28:28381944	rs135043151	28381944	C	T	0.332501	-3.43361	0.99392	0.000551068	PROMOTER	U6	0.0354915
3	3:55368178	rs109048190	55368178	A	G	0.204328	-3.95828	1.14581	0.000551145	PROMOTER	PKN2	0.00205781
14	14:17916102	rs134447442	17916102	G	T	0.0991816	-5.13902	1.48765	0.000551389	PROMOTER	FBXO32	0.00279224
26	26:43256613		43256613	T	C	0.0182411	11.0846	3.2118	0.00055808	PROMOTER	HMX3	-0.013918
15	15:79812730	rs480553206	79812730	T	C	0.0597864	6.56985	1.90523	0.000564076	PROMOTER	ENSBTAG00000020746	-0.068541
14	14:18122923		18122923	G	C	0.0674851	-6.06528	1.75942	0.000566168	PROMOTER	ZHX1	0.00347321
14	14:42333204	rs379208450	42333204	G	A	0.0178943	12.0875	3.50785	0.000569306	PROMOTER	PEX2	-0.00187289
11	11:47757874		47757874	T	C	0.110348	4.92614	1.4297	0.000569864	PROMOTER	THNSL2	-0.00223422
28	28:28381744	rs136044274	28381744	A	G	0.333749	-3.41962	0.992659	0.000571254	PROMOTER	U6	0.0596252
19	19:28565641	rs211658353	28565641	A	G	0.177833	4.52415	1.31366	0.00057333	NON_SYNONYMOUS	ENSBTAG00000014443	-0.00538068
19	19:28563955	rs209203215	28563955	T	C	0.177833	4.52415	1.31366	0.00057333	PROMOTER	ENSBTAG00000014443	-0.00913884
2	2:18823231	rs383181528	18823231	A	C	0.121653	4.62995	1.34504	0.00057693	PROMOTER	PDE11A	-0.00354633
3	3:93571154	rs386108255	93571154	T	C	0.0192121	-10.6449	3.09246	0.000576947	PROMOTER	MAGOH	0.00542754
3	3:93569763	rs380938405	93569763	G	C	0.0192121	-10.6449	3.09246	0.000576947	PROMOTER	MAGOH	0.00505627
14	14:33243570	rs136509398	33243570	A	T	0.464905	3.24586	0.943932	0.000584607	PROMOTER	CSPP1	-0.000718147
19	19:28536804	rs382854335	28536804	G	T	0.177486	4.52377	1.31605	0.00058733	PROMOTER	ARHGEF15	-0.00160303
4	4:92646021		92646021	T	C	0.0171314	12.3016	3.58273	0.000595672	PROMOTER	PAX4	-0.0056816
14	14:49505243	rs446334267	49505243	T	C	0.127063	4.70515	1.37104	0.000599548	PROMOTER	AARD	-0.00138121
19	19:27294631	rs477368154	27294631	T	C	0.208767	3.94063	1.14829	0.000599698	PROMOTER	bta-mir-2338	-0.0110119
4	4:435142		435142	T	C	0.071161	5.33499	1.55541	0.000603694	PROMOTER	VSTM2A	0.000227439
4	4:433202		433202	C	A	0.071161	5.33499	1.55541	0.000603694	PROMOTER	VSTM2A	-5.92275e-05
4	4:434151		434151	T	C	0.071161	5.33499	1.55541	0.000603694	PROMOTER	VSTM2A	-0.000126206
4	4:434179		434179	G	A	0.071161	5.33499	1.55541	0.000603694	PROMOTER	VSTM2A	-0.000529294
4	4:435002	rs208688328	435002	A	G	0.071161	5.33499	1.55541	0.000603694	PROMOTER	VSTM2A	-0.0013496
4	4:432636	rs209406420	432636	T	A	0.071161	5.33499	1.55541	0.000603694	PROMOTER	VSTM2A	-0.00181535
25	25:28024954	rs381610126	28024954	A	G	0.0202525	12.3125	3.59121	0.000606919	PROMOTER	CHCHD2	-0.00545786
14	14:32047457	rs136546869	32047457	T	C	0.395894	-3.01041	0.878245	0.00060858	PROMOTER	DNAJC5B	0.000379622
19	19:28345503	rs42882113	28345503	A	T	0.451796	-3.18033	0.928012	0.000610209	PROMOTER	ALOX12B	0.00405581
15	15:76749665	rs386056505	76749665	G	T	0.246567	-3.60676	1.05288	0.00061341	PROMOTER	CRY2	0.0125769
15	15:76751685	rs380563423	76751685	C	G	0.246567	-3.60676	1.05288	0.00061341	PROMOTER	CRY2	0.0117925
9	9:105509161	rs452534274	105509161	T	C	0.134623	4.2011	1.22662	0.000614927	NON_SYNONYMOUS	DLL1	-0.0168854
14	14:23669758	rs381157317	23669758	T	C	0.0484811	-7.19277	2.10038	0.000615928	PROMOTER	ENSBTAG00000004243	0.00611703
20	20:18560403	rs109594771	18560403	C	G	0.272299	3.30275	0.964511	0.000616438	PROMOTER	DEPDC1B	-0.00443725
14	14:25118038	rs41722920	25118038	T	C	0.186295	4.04725	1.18202	0.000617015	PROMOTER	SDR16C5	0.000898745
14	14:25117550	rs41722919	25117550	A	G	0.186295	4.04725	1.18202	0.000617015	NON_SYNONYMOUS	SDR16C5	-0.00158049
4	4:10429884	rs42358384	10429884	C	G	0.243099	3.45376	1.00886	0.00061835	PROMOTER	VPS50	-0.00699566
14	14:18158399		18158399	T	C	0.0677625	-6.00199	1.7533	0.000618774	PROMOTER	ENSBTAG00000015319	0.00482952
14	14:33238707	rs133697004	33238707	C	A	0.464836	3.23028	0.943667	0.000619084	PROMOTER	CSPP1	0.000995112
14	14:33238591	rs137715582	33238591	G	A	0.464836	3.23028	0.943667	0.000619084	PROMOTER	CSPP1	-0.00137339
14	14:33238780	rs381944450	33238780	C	G	0.464836	3.23028	0.943667	0.000619084	PROMOTER	CSPP1	-0.0016978
19	19:26874952	rs41904438	26874952	G	T	0.236579	3.91101	1.14287	0.000621375	PROMOTER	RABEP1	-0.00588977
19	19:28537709		28537709	G	A	0.177695	4.49716	1.31439	0.000622826	PROMOTER	ARHGEF15	-0.00105098
4	4:9238062		9238062	T	C	0.193023	4.17741	1.22173	0.000627917	NON_SYNONYMOUS	AKAP9	0.00107301
19	19:41825145	rs43720759	41825145	T	C	0.103412	5.21989	1.52715	0.000630671	NON_SYNONYMOUS	KRT39	-0.0050983
13	13:70485008	rs381921328	70485008	A	G	0.34776	3.17817	0.930049	0.000632667	PROMOTER	U6	-0.00331908
17	17:18140398	rs136608770	18140398	A	T	0.32286	3.10451	0.908576	0.0006334	PROMOTER	MAML3	-0.0410499
6	6:29357219	rs110269855	29357219	T	C	0.189902	3.83718	1.12304	0.000633663	PROMOTER	ENSBTAG00000015464	-0.00179824
6	6:29358473	rs207909331	29358473	T	C	0.189902	3.83718	1.12304	0.000633663	PROMOTER	ENSBTAG00000015464	-0.00210134
6	6:29358049	rs380863800	29358049	T	C	0.189902	3.83718	1.12304	0.000633663	PROMOTER	ENSBTAG00000015464	-0.00213399
6	6:29357984	rs481988040	29357984	A	G	0.189902	3.83718	1.12304	0.000633663	PROMOTER	ENSBTAG00000015464	-0.00238205
6	6:29358648	rs209724372	29358648	A	G	0.189902	3.83718	1.12304	0.000633663	PROMOTER	ENSBTAG00000015464	-0.00246238
6	6:29358530	rs385778513	29358530	G	A	0.189902	3.83718	1.12304	0.000633663	PROMOTER	ENSBTAG00000015464	-0.00975198
5	5:44092409	rs43436830	44092409	G	A	0.121723	-4.84278	1.41762	0.000635183	PROMOTER	LRRC10	0.00191496
19	19:26636980		26636980	G	A	0.0607574	6.17769	1.81	0.000642324	PROMOTER	NLRP1	-0.00826901
19	19:26636435		26636435	A	T	0.0607574	6.17769	1.81	0.000642324	PROMOTER	NLRP1	-0.0113179
14	14:9654113	rs108956374	9654113	A	G	0.218754	3.82952	1.12202	0.00064235	PROMOTER	LRRC6	-0.000207332
14	14:9653875	rs210276817	9653875	T	C	0.218754	3.82952	1.12202	0.00064235	PROMOTER	LRRC6	-0.000842589
14	14:9655646	rs109797247	9655646	G	A	0.218754	3.82952	1.12202	0.00064235	PROMOTER	LRRC6	-0.00120192
14	14:9653882	rs110694722	9653882	A	G	0.218754	3.82952	1.12202	0.00064235	PROMOTER	LRRC6	-0.00201068
14	14:9654472	rs110169695	9654472	C	G	0.218754	3.82952	1.12202	0.00064235	PROMOTER	LRRC6	-0.00484715
7	7:2882504	rs135428252	2882504	T	C	0.229713	3.48224	1.02041	0.000643526	PROMOTER	IBA57	0.000781551
7	7:2882457	rs133245978	2882457	T	C	0.229713	3.48224	1.02041	0.000643526	PROMOTER	IBA57	-0.00117222
7	7:2882037	rs108940669	2882037	G	A	0.229713	3.48224	1.02041	0.000643526	PROMOTER	IBA57	-0.00160092
7	7:2879462	rs136672979	2879462	G	C	0.229713	3.48224	1.02041	0.000643526	PROMOTER	IBA57	-0.0018804
14	14:49558360	rs378849200	49558360	G	T	0.126925	4.68129	1.37185	0.000643928	PROMOTER	RAD21	-0.00189276
14	14:40933171	rs460175721	40933171	T	A	0.0334998	9.71115	2.84774	0.000649328	PROMOTER	HNF4G	0.000229153
5	5:44129994	rs43438147	44129994	G	A	0.121237	-4.85024	1.42236	0.000649675	PROMOTER	SNORA25	3.30682e-05
14	14:67233928		67233928	G	T	0.0401581	-8.1015	2.37802	0.000657243	PROMOTER	ENSBTAG00000012357	0.00463542
14	14:35727296	rs382317211	35727296	T	C	0.0186572	11.6252	3.41242	0.000657446	NON_SYNONYMOUS	SLCO5A1	-0.000491169
14	14:35731953	rs384815031	35731953	T	C	0.0186572	11.6252	3.41242	0.000657446	PROMOTER	SLCO5A1	-0.00106454
14	14:33480828	rs381888159	33480828	G	A	0.475655	-3.0979	0.90969	0.00066055	PROMOTER	ARFGEF1	0.0013851
14	14:33481024	rs137401593	33481024	C	T	0.475655	-3.0979	0.90969	0.00066055	PROMOTER	ARFGEF1	0.0011372
14	14:33481715	rs132816528	33481715	G	A	0.475655	-3.0979	0.90969	0.00066055	PROMOTER	ARFGEF1	0.00101532
1	1:43727376	rs383139478	43727376	A	C	0.013178	14.1946	4.17003	0.000664179	PROMOTER	CMSS1	-0.000566401
1	1:43727597	rs377871355	43727597	C	A	0.013178	14.1946	4.17003	0.000664179	PROMOTER	CMSS1	-0.000619765
1	1:43728784	rs210721819	43728784	T	C	0.013178	14.1946	4.17003	0.000664179	PROMOTER	CMSS1	-0.000670517
1	1:43728593	rs209262311	43728593	A	T	0.013178	14.1946	4.17003	0.000664179	PROMOTER	CMSS1	-0.00127778
1	1:43727876	rs384203811	43727876	C	T	0.013178	14.1946	4.17003	0.000664179	PROMOTER	CMSS1	-0.00128067
1	1:43728291	rs208335762	43728291	T	C	0.013178	14.1946	4.17003	0.000664179	PROMOTER	CMSS1	-0.00128791
1	1:43726304	rs382029551	43726304	T	C	0.013178	14.1946	4.17003	0.000664179	PROMOTER	CMSS1	-0.00160715
1	1:43727886	rs378506263	43727886	G	A	0.013178	14.1946	4.17003	0.000664179	PROMOTER	CMSS1	-0.00168677
1	1:43725419	rs385474789	43725419	G	A	0.013178	14.1946	4.17003	0.000664179	PROMOTER	CMSS1	-0.0018903
1	1:43729743	rs382736478	43729743	C	T	0.013178	14.1946	4.17003	0.000664179	PROMOTER	CMSS1	-0.0022458
1	1:43726220	rs382651056	43726220	G	A	0.013178	14.1946	4.17003	0.000664179	PROMOTER	CMSS1	-0.00251454
1	1:43727413	rs383704976	43727413	T	G	0.013178	14.1946	4.17003	0.000664179	PROMOTER	CMSS1	-0.00261644
1	1:43728629	rs380818866	43728629	G	A	0.013178	14.1946	4.17003	0.000664179	PROMOTER	CMSS1	-0.00297332
1	1:43726544	rs381952965	43726544	A	C	0.013178	14.1946	4.17003	0.000664179	PROMOTER	CMSS1	-0.00311035
1	1:43726757	rs384720507	43726757	T	C	0.013178	14.1946	4.17003	0.000664179	PROMOTER	CMSS1	-0.00324872
1	1:43726153	rs381588346	43726153	A	G	0.013178	14.1946	4.17003	0.000664179	PROMOTER	CMSS1	-0.00341804
1	1:43727401	rs379947262	43727401	G	T	0.013178	14.1946	4.17003	0.000664179	PROMOTER	CMSS1	-0.00357297
1	1:43728445	rs210266702	43728445	G	A	0.013178	14.1946	4.17003	0.000664179	PROMOTER	CMSS1	-0.00362677
1	1:43729268	rs384291186	43729268	A	G	0.013178	14.1946	4.17003	0.000664179	PROMOTER	CMSS1	-0.00385136
1	1:43729418	rs378040768	43729418	T	C	0.013178	14.1946	4.17003	0.000664179	PROMOTER	CMSS1	-0.00432252
1	1:43729556	rs378976865	43729556	A	C	0.013178	14.1946	4.17003	0.000664179	PROMOTER	CMSS1	-0.00443617
1	1:43727740	rs378623107	43727740	T	C	0.013178	14.1946	4.17003	0.000664179	PROMOTER	CMSS1	-0.00446957
1	1:43725280	rs211511334	43725280	C	T	0.013178	14.1946	4.17003	0.000664179	PROMOTER	CMSS1	-0.00500466
1	1:43725540	rs380508092	43725540	T	C	0.013178	14.1946	4.17003	0.000664179	PROMOTER	CMSS1	-0.00578003
1	1:43727629	rs384170236	43727629	G	A	0.013178	14.1946	4.17003	0.000664179	PROMOTER	CMSS1	-0.00590475
1	1:43729814	rs207523638	43729814	C	G	0.013178	14.1946	4.17003	0.000664179	PROMOTER	CMSS1	-0.00616012
1	1:43729592	rs382440036	43729592	C	G	0.013178	14.1946	4.17003	0.000664179	PROMOTER	CMSS1	-0.00632203
1	1:43727764	rs382117697	43727764	T	G	0.013178	14.1946	4.17003	0.000664179	PROMOTER	CMSS1	-0.00649276
1	1:43728944	rs383288062	43728944	G	C	0.013178	14.1946	4.17003	0.000664179	PROMOTER	CMSS1	-0.00694021
1	1:43728166	rs384770377	43728166	G	A	0.013178	14.1946	4.17003	0.000664179	PROMOTER	CMSS1	-0.00724699
1	1:43726609	rs379047593	43726609	A	G	0.013178	14.1946	4.17003	0.000664179	PROMOTER	CMSS1	-0.00793874
19	19:27295510	rs208554728	27295510	G	C	0.209252	3.90142	1.14649	0.000666673	PROMOTER	bta-mir-2338	-0.00845287
14	14:26500222	rs41726569	26500222	G	C	0.423568	-3.19194	0.93811	0.000667667	PROMOTER	NSMAF	4.11983e-05
14	14:26501127	rs133564704	26501127	T	G	0.423568	-3.19194	0.93811	0.000667667	PROMOTER	NSMAF	-7.63982e-05
19	19:26914086		26914086	C	A	0.134623	4.93857	1.45155	0.00066829	PROMOTER	SCIMP	-0.00153731
11	11:1669575		1669575	G	A	0.0126231	12.0762	3.55096	0.000671855	PROMOTER	NPHP1	-0.0687796
14	14:32215860	rs378868542	32215860	A	C	0.061659	6.52341	1.91983	0.000679023	PROMOTER	CRH	-0.000674038
13	13:19908078	rs383592369	19908078	A	T	0.145166	4.13709	1.21787	0.000681285	PROMOTER	NRP1	-0.0864161
5	5:44116558	rs43438143	44116558	G	A	0.121099	-4.83059	1.42238	0.000683472	PROMOTER	CCT2	0.000685796
14	14:49506276	rs380002685	49506276	A	G	0.127133	4.65495	1.37077	0.000684107	PROMOTER	AARD	-0.00190023
6	6:29359015	rs378099276	29359015	A	G	0.189971	3.81284	1.12291	0.000685073	PROMOTER	ENSBTAG00000015464	-0.000691069
6	6:46886527	rs380684646	46886527	A	G	0.0422389	7.11013	2.09445	0.000686932	PROMOTER	SEL1L3	-0.00342901
11	11:98562203		98562203	G	A	0.188792	-3.96294	1.1685	0.000695159	PROMOTER	AK1	0.0113498
15	15:44007644	rs470163677	44007644	A	G	0.0583992	6.11227	1.80349	0.000701151	PROMOTER	DENND5A	-0.00637001
4	4:9326953		9326953	A	G	0.217228	3.97243	1.17243	0.000703542	PROMOTER	CYP51A1	0.00081669
4	4:9326743		9326743	G	T	0.217228	3.97243	1.17243	0.000703542	PROMOTER	CYP51A1	0.000522583
4	4:9327253		9327253	T	A	0.217228	3.97243	1.17243	0.000703542	PROMOTER	CYP51A1	0.000464427
4	4:9327017		9327017	T	C	0.217228	3.97243	1.17243	0.000703542	PROMOTER	CYP51A1	0.000396352
4	4:9324667		9324667	T	A	0.217228	3.97243	1.17243	0.000703542	PROMOTER	CYP51A1	0.000118408
4	4:9323981		9323981	C	T	0.217228	3.97243	1.17243	0.000703542	PROMOTER	CYP51A1	-0.000215651
4	4:9326951		9326951	A	G	0.217228	3.97243	1.17243	0.000703542	PROMOTER	CYP51A1	-0.000281442
4	4:9326932		9326932	T	C	0.217228	3.97243	1.17243	0.000703542	PROMOTER	CYP51A1	-0.000284316
4	4:9323462		9323462	T	C	0.217228	3.97243	1.17243	0.000703542	PROMOTER	CYP51A1	-0.000641094
4	4:9325418		9325418	A	G	0.217228	3.97243	1.17243	0.000703542	PROMOTER	CYP51A1	-0.000799439
4	4:9326015		9326015	T	G	0.217228	3.97243	1.17243	0.000703542	PROMOTER	CYP51A1	-0.00113425
4	4:9327705		9327705	C	T	0.217228	3.97243	1.17243	0.000703542	PROMOTER	CYP51A1	-0.00124838
4	4:9325475		9325475	G	C	0.217228	3.97243	1.17243	0.000703542	PROMOTER	CYP51A1	-0.0014376
4	4:9325759		9325759	G	C	0.217228	3.97243	1.17243	0.000703542	PROMOTER	CYP51A1	-0.00196137
4	4:9325724		9325724	A	G	0.217228	3.97243	1.17243	0.000703542	PROMOTER	CYP51A1	-0.00197098
4	4:9326002		9326002	T	C	0.217228	3.97243	1.17243	0.000703542	PROMOTER	CYP51A1	-0.00227437
6	6:31824327		31824327	A	C	0.0287835	8.40595	2.4813	0.000704775	PROMOTER	SMARCAD1	-0.000387791
14	14:49555786	rs378852552	49555786	A	G	0.126786	4.64837	1.37281	0.000709149	PROMOTER	RAD21	-0.00226632
19	19:28604665	rs210571872	28604665	A	G	0.175406	4.49543	1.32826	0.000713184	PROMOTER	RNF222	-0.00680982
19	19:28607958	rs383274438	28607958	A	G	0.175406	4.49543	1.32826	0.000713184	PROMOTER	RNF222	-0.00848909
19	19:28604857	rs385192757	28604857	T	C	0.175406	4.49543	1.32826	0.000713184	PROMOTER	RNF222	-0.0101736
19	19:28607867	rs379119469	28607867	G	A	0.175406	4.49543	1.32826	0.000713184	PROMOTER	RNF222	-0.0135811
14	14:17917784	rs135219148	17917784	T	C	0.0984186	-5.05728	1.49457	0.000714961	PROMOTER	FBXO32	0.00251191
14	14:17914990	rs136353796	17914990	T	C	0.098488	-5.05232	1.49391	0.000719765	PROMOTER	FBXO32	5.54262e-05
6	6:38309790	rs110789098	38309790	C	T	0.0238591	9.85103	2.9152	0.000726979	NON_SYNONYMOUS	IBSP	-0.000887554
6	6:38323709	rs109006735	38323709	T	G	0.0238591	9.85103	2.9152	0.000726979	PROMOTER	IBSP	-0.00146184
14	14:49555202	rs385314684	49555202	A	G	0.126925	4.636	1.37278	0.000732597	PROMOTER	RAD21	-0.000639592
14	14:48091722	rs109871265	48091722	T	C	0.0931475	5.23523	1.55108	0.000737565	PROMOTER	bta-mir-2489	-0.0013395
1	1:82855681	rs209856568	82855681	A	G	0.174088	3.92355	1.16273	0.000739733	NON_SYNONYMOUS	VPS8	-0.00389826
9	9:53671204	rs110875215	53671204	C	G	0.0430712	-6.68774	1.98261	0.000743003	PROMOTER	NDUFAF4	0.00179496
20	20:18643873	rs135241914	18643873	A	G	0.425926	2.90977	0.863148	0.00074865	NON_SYNONYMOUS	DEPDC1B	-0.00380265
14	14:47014106		47014106	A	G	0.373145	-3.08472	0.915198	0.000750175	PROMOTER	NOV	0.00877651
14	14:47014076	rs133247638	47014076	A	C	0.373145	-3.08472	0.915198	0.000750175	PROMOTER	NOV	0.00330684
1	1:43728962	rs377975496	43728962	T	A	0.0131086	14.0502	4.17334	0.000760867	PROMOTER	CMSS1	-0.00331654
6	6:47566730	rs381946327	47566730	T	C	0.0572201	7.31822	2.17404	0.000762168	PROMOTER	TBC1D19	0.00025614
14	14:57249915	rs109808351	57249915	A	G	0.0891941	5.1586	1.5327	0.000763528	PROMOTER	ENY2	-0.00401411
2	2:58581520		58581520	C	A	0.0417534	7.44794	2.21322	0.00076489	PROMOTER	NXPH2	-0.0743913
18	18:34343029	rs211181093	34343029	A	G	0.0344014	-8.28203	2.46194	0.000768136	PROMOTER	BEAN1	0.00955524
6	6:29357167	rs110799796	29357167	T	C	0.193855	3.75894	1.11753	0.000769336	PROMOTER	ENSBTAG00000015464	-0.00346979
6	6:31823004	rs464266692	31823004	G	A	0.0597864	6.0778	1.80709	0.000770152	PROMOTER	SMARCAD1	-0.00203707
6	6:31822588	rs480974345	31822588	G	A	0.0597864	6.0778	1.80709	0.000770152	PROMOTER	SMARCAD1	-0.00300136
6	6:31824398	rs472478860	31824398	C	T	0.0597864	6.0778	1.80709	0.000770152	PROMOTER	SMARCAD1	-0.00318358
6	6:31825095	rs478361437	31825095	A	G	0.0597864	6.0778	1.80709	0.000770152	PROMOTER	SMARCAD1	-0.00486898
6	6:31823833	rs456153086	31823833	C	G	0.0597864	6.0778	1.80709	0.000770152	PROMOTER	SMARCAD1	-0.00651355
6	6:31823613	rs437546099	31823613	G	A	0.0597864	6.0778	1.80709	0.000770152	PROMOTER	SMARCAD1	-0.00654057
6	6:31822769	rs466420003	31822769	G	C	0.0597864	6.0778	1.80709	0.000770152	PROMOTER	SMARCAD1	-0.0094211
6	6:38668893	rs110867784	38668893	C	T	0.470731	3.07968	0.91584	0.000771882	NON_SYNONYMOUS	FAM184B	-0.00206038
19	19:41791463	rs43721769	41791463	G	A	0.122278	4.82617	1.43557	0.000774257	PROMOTER	KRT23	-0.00214561
19	19:41790737	rs110400155	41790737	T	C	0.122278	4.82617	1.43557	0.000774257	PROMOTER	KRT23	-0.00250637
19	19:41789818	rs207502751	41789818	A	C	0.122278	4.82617	1.43557	0.000774257	PROMOTER	KRT23	-0.00283329
19	19:41791418	rs43721771	41791418	A	G	0.122278	4.82617	1.43557	0.000774257	PROMOTER	KRT23	-0.00283993
19	19:41790284	rs110911505	41790284	T	C	0.122278	4.82617	1.43557	0.000774257	PROMOTER	KRT23	-0.00292622
19	19:41790407	rs110157301	41790407	T	G	0.122278	4.82617	1.43557	0.000774257	PROMOTER	KRT23	-0.00299334
19	19:41787468	rs43721803	41787468	C	T	0.122278	4.82617	1.43557	0.000774257	NON_SYNONYMOUS	KRT23	-0.00306208
19	19:41789118	rs43721783	41789118	C	T	0.122278	4.82617	1.43557	0.000774257	PROMOTER	KRT23	-0.00358109
19	19:41793550	rs110367497	41793550	C	T	0.122278	4.82617	1.43557	0.000774257	PROMOTER	KRT23	-0.00463023
19	19:41791751	rs43721767	41791751	T	G	0.122278	4.82617	1.43557	0.000774257	PROMOTER	KRT23	-0.00561462
19	19:41789208	rs43721782	41789208	A	G	0.122278	4.82617	1.43557	0.000774257	PROMOTER	KRT23	-0.00570838
19	19:41793661	rs209099599	41793661	G	T	0.122278	4.82617	1.43557	0.000774257	PROMOTER	KRT23	-0.00580079
19	19:41789582	rs43721780	41789582	A	G	0.122278	4.82617	1.43557	0.000774257	PROMOTER	KRT23	-0.00660725
19	19:41790487	rs109143769	41790487	C	T	0.122278	4.82617	1.43557	0.000774257	PROMOTER	KRT23	-0.00674833
19	19:41790990	rs43721779	41790990	A	G	0.122278	4.82617	1.43557	0.000774257	PROMOTER	KRT23	-0.00798187
19	19:41790185	rs109388317	41790185	T	G	0.122278	4.82617	1.43557	0.000774257	PROMOTER	KRT23	-0.00820704
19	19:41791328	rs43721773	41791328	C	T	0.122278	4.82617	1.43557	0.000774257	PROMOTER	KRT23	-0.0089946
19	19:41775536	rs43722985	41775536	T	C	0.122278	4.82617	1.43557	0.000774257	NON_SYNONYMOUS	KRT23	-0.00912752
19	19:41793535	rs209030606	41793535	A	G	0.122278	4.82617	1.43557	0.000774257	PROMOTER	KRT23	-0.00922179
19	19:41789283	rs110550764	41789283	C	G	0.122278	4.82617	1.43557	0.000774257	PROMOTER	KRT23	-0.0129598
14	14:45491841	rs135772920	45491841	A	G	0.150576	-3.97588	1.18371	0.000782732	PROMOTER	MRPS28	0.00722149
14	14:45492377	rs136788012	45492377	C	A	0.150576	-3.97588	1.18371	0.000782732	PROMOTER	MRPS28	0.00583318
14	14:9656378	rs378557936	9656378	A	C	0.207102	3.86731	1.15171	0.000785447	PROMOTER	LRRC6	0.000827606
14	14:9656215	rs380735859	9656215	G	A	0.207102	3.86731	1.15171	0.000785447	PROMOTER	LRRC6	-0.000722767
14	14:9656152	rs385949166	9656152	G	A	0.207102	3.86731	1.15171	0.000785447	PROMOTER	LRRC6	-0.000904306
14	14:9656757	rs381356961	9656757	T	C	0.207102	3.86731	1.15171	0.000785447	PROMOTER	LRRC6	-0.0014549
14	14:9656281	rs383510716	9656281	G	A	0.207102	3.86731	1.15171	0.000785447	PROMOTER	LRRC6	-0.00353743
14	14:26946444	rs42404945	26946444	C	A	0.363157	3.20224	0.954348	0.000792453	PROMOTER	TOX	0.000265567
14	14:26946683	rs42404946	26946683	G	A	0.363157	3.20224	0.954348	0.000792453	PROMOTER	TOX	-0.00142173
4	4:11180754	rs110976213	11180754	A	G	0.406367	2.9449	0.877791	0.000793958	PROMOTER	BET1	-0.00187574
9	9:62659162	rs43750778	62659162	A	G	0.0660286	-5.65553	1.68761	0.000804602	NON_SYNONYMOUS	CNR1	0.00957194
14	14:17820459	rs210484455	17820459	T	C	0.183729	3.98165	1.18858	0.000808333	PROMOTER	KLHL38	0.000168179
14	14:44189490	rs43103718	44189490	G	T	0.376474	-3.01267	0.899339	0.00080849	PROMOTER	IL7	0.00389666
11	11:5506215	rs110989104	5506215	T	C	0.173464	-3.87739	1.15749	0.000808601	PROMOTER	NMS	0.00100088
11	11:5505085	rs384470071	5505085	C	T	0.173464	-3.87739	1.15749	0.000808601	PROMOTER	NMS	0.000276079
11	11:5502805	rs377945264	5502805	A	G	0.173464	-3.87739	1.15749	0.000808601	PROMOTER	NMS	0.000251202
4	4:11180239	rs109425477	11180239	A	G	0.406298	2.93959	0.878078	0.000814701	PROMOTER	BET1	-0.00133292
10	10:87268843	rs378045734	87268843	A	C	0.248301	-3.19203	0.954242	0.000822545	PROMOTER	STARD4	0.0239936
14	14:26500722	rs378272458	26500722	A	G	0.396865	-3.17921	0.950416	0.000822604	PROMOTER	NSMAF	0.000702601
9	9:40227928	rs381781618	40227928	A	G	0.414551	-3.03789	0.908468	0.000825879	PROMOTER	SLC22A16	0.00436017
25	25:10002222		10002222	T	C	0.0378	7.33687	2.19523	0.000831215	PROMOTER	PRM1	-0.00645164
14	14:23640470	rs385340166	23640470	T	C	0.0485504	-7.01247	2.09877	0.000834097	PROMOTER	TCEA1	0.00465889
14	14:23642280	rs380456270	23642280	C	T	0.0485504	-7.01247	2.09877	0.000834097	PROMOTER	TCEA1	0.00262222
14	14:23642572	rs385429469	23642572	C	T	0.0485504	-7.01247	2.09877	0.000834097	PROMOTER	TCEA1	0.00255215
14	14:20988788	rs133338706	20988788	G	A	0.334998	-3.14929	0.942774	0.000836433	PROMOTER	SPIDR	0.00401659
19	19:45234453	rs385547378	45234453	A	T	0.0138022	-12.0714	3.61763	0.000847443	PROMOTER	EFTUD2	0.00255486
14	14:23557562	rs382945544	23557562	T	C	0.0464003	-6.99743	2.09791	0.000851688	PROMOTER	RGS20	0.00267769
21	21:28946517	rs475781383	28946517	C	A	0.0158136	11.451	3.43892	0.000868966	NON_SYNONYMOUS	TJP1	-0.0052134
4	4:104827589	rs133388115	104827589	A	C	0.46005	-3.04839	0.915816	0.00087282	PROMOTER	ADCK2	0.00415085
4	4:104847262	rs137674096	104847262	T	G	0.46005	-3.04839	0.915816	0.00087282	PROMOTER	NDUFB2	0.00328729
4	4:104838460	rs134625387	104838460	A	G	0.46005	-3.04839	0.915816	0.00087282	NON_SYNONYMOUS	ADCK2	0.00159275
4	4:104827239	rs383905155	104827239	A	C	0.46005	-3.04839	0.915816	0.00087282	PROMOTER	ADCK2	0.00139818
4	4:104830278	rs134736188	104830278	A	C	0.46005	-3.04839	0.915816	0.00087282	PROMOTER	ADCK2	0.000258914
4	4:104848092	rs133309449	104848092	A	G	0.46005	-3.04839	0.915816	0.00087282	PROMOTER	NDUFB2	-5.57593e-05
25	25:33444487	rs209959984	33444487	T	C	0.281454	3.43067	1.03104	0.000876648	PROMOTER	bta-mir-2387	-0.0107078
25	25:33444232	rs380110025	33444232	T	C	0.281454	3.43067	1.03104	0.000876648	PROMOTER	bta-mir-2387	-0.0271536
2	2:9873362	rs378378317	9873362	C	G	0.206062	-3.45324	1.03803	0.000878698	PROMOTER	ZC3H15	0.0117975
2	2:9873231	rs110787722	9873231	T	G	0.206062	-3.45324	1.03803	0.000878698	PROMOTER	ZC3H15	0.0081306
14	14:33480944	rs210231937	33480944	A	C	0.474823	-3.02471	0.909523	0.000882303	PROMOTER	ARFGEF1	0.000227309
14	14:33480993	rs133778883	33480993	G	T	0.474823	-3.02471	0.909523	0.000882303	PROMOTER	ARFGEF1	-0.00100468
19	19:26646414	rs209069881	26646414	A	G	0.466708	3.14239	0.944915	0.000882356	NON_SYNONYMOUS	NLRP1	-0.00181172
19	19:24087284		24087284	T	C	0.136149	4.87346	1.46558	0.000883292	PROMOTER	PAFAH1B1	0.000108134
19	19:24087424		24087424	C	T	0.136149	4.87346	1.46558	0.000883292	PROMOTER	PAFAH1B1	-0.000516842
3	3:55370341	rs109546874	55370341	A	T	0.26238	-3.42191	1.02914	0.000884134	PROMOTER	PKN2	0.00591256
3	3:55370400	rs211440185	55370400	C	T	0.26238	-3.42191	1.02914	0.000884134	PROMOTER	PKN2	0.0034835
5	5:68131523	rs479698900	68131523	C	T	0.0259398	9.2074	2.77092	0.000890971	PROMOTER	NFYB	-0.00915043
5	5:68129503	rs465954305	68129503	A	G	0.0259398	9.2074	2.77092	0.000890971	PROMOTER	NFYB	-0.0101069
14	14:25119690	rs41722921	25119690	A	T	0.186572	3.92231	1.18054	0.000892278	PROMOTER	SDR16C5	-0.000265306
14	14:25120889	rs41722923	25120889	T	G	0.186572	3.92231	1.18054	0.000892278	PROMOTER	SDR16C5	-0.00309443
6	6:37119939		37119939	G	A	0.14683	-4.00265	1.20532	0.000897571	PROMOTER	TIGD2	0.00692118
15	15:78168834		78168834	A	G	0.0578444	-6.83912	2.05986	0.000899586	PROMOTER	U6	0.00801177
15	15:78168753		78168753	G	A	0.0578444	-6.83912	2.05986	0.000899586	PROMOTER	U6	0.00481038
19	19:41104874	rs136477539	41104874	T	G	0.260161	3.57384	1.07667	0.000902277	PROMOTER	CASC3	-0.00303753
14	14:17917499	rs134002172	17917499	G	A	0.100777	-4.90572	1.47852	0.000906646	PROMOTER	FBXO32	0.00206857
14	14:17917824	rs136892283	17917824	C	T	0.100777	-4.90572	1.47852	0.000906646	PROMOTER	FBXO32	0.000136959
2	2:18280817	rs135376003	18280817	A	G	0.40928	2.98716	0.90109	0.000916269	NON_SYNONYMOUS	ENSBTAG00000026986	-0.00246522
9	9:105519509	rs453090867	105519509	A	C	0.155847	3.83353	1.15645	0.000916677	PROMOTER	DLL1	-0.00958183
9	9:105529775	rs210803524	105529775	T	C	0.155847	3.83353	1.15645	0.000916677	PROMOTER	FAM120B	-0.0180457
9	9:105520167	rs210378944	105520167	A	G	0.155847	3.83353	1.15645	0.000916677	PROMOTER	DLL1	-0.0196484
3	3:55370262	rs210778364	55370262	T	G	0.262311	-3.4094	1.02938	0.000925981	PROMOTER	PKN2	0.00438417
3	3:55370080	rs109197427	55370080	A	G	0.262311	-3.4094	1.02938	0.000925981	PROMOTER	PKN2	0.00282397
3	3:93582421	rs379681806	93582421	T	G	0.0193508	-10.1923	3.07849	0.000930262	PROMOTER	C1orf123	0.00155443
6	6:46720547	rs382288649	46720547	C	G	0.0388403	7.66	2.31751	0.000948832	PROMOTER	U6	-0.00422357
14	14:8162277		8162277	C	G	0.027535	-8.93609	2.70416	0.000951198	PROMOTER	ZFAT	0.00247214
14	14:17918243	rs134773133	17918243	C	T	0.0987654	-4.92799	1.4916	0.00095377	PROMOTER	FBXO32	0.00210136
14	14:17918692	rs134889617	17918692	T	A	0.0987654	-4.92799	1.4916	0.00095377	PROMOTER	FBXO32	0.00186718
14	14:17918960	rs133293523	17918960	A	T	0.0987654	-4.92799	1.4916	0.00095377	PROMOTER	FBXO32	0.00153282
14	14:17918318	rs135793379	17918318	G	A	0.0987654	-4.92799	1.4916	0.00095377	PROMOTER	FBXO32	0.00106271
14	14:17918534	rs132691985	17918534	T	C	0.0987654	-4.92799	1.4916	0.00095377	PROMOTER	FBXO32	-0.000436597
10	10:28981167		28981167	G	T	0.020738	10.4502	3.16476	0.000959809	NON_SYNONYMOUS	RYR3	-0.0294966
19	19:30004293	rs135688698	30004293	A	C	0.463448	3.03915	0.920626	0.000962791	PROMOTER	MYH13	-0.00204615
23	23:28205416	rs137793901	28205416	T	C	0.429602	3.56902	1.08125	0.000963988	PROMOTER	bta-mir-2378	-0.00303837
14	14:26439709	rs136157938	26439709	T	C	0.444722	-2.90576	0.88168	0.000981738	NON_SYNONYMOUS	SDCBP	-0.000342916
6	6:31825023	rs459892734	31825023	T	C	0.0622139	5.83179	1.76956	0.000982091	PROMOTER	SMARCAD1	-0.00992252
21	21:48389789		48389789	G	A	0.114024	4.6838	1.42138	0.000983374	PROMOTER	TTC6	-0.021918
18	18:41168385	rs41878716	41168385	G	A	0.443127	-2.96909	0.901295	0.000986849	PROMOTER	U6	0.00389242
5	5:106714496	rs136058528	106714496	A	T	0.493827	2.95121	0.895935	0.000987742	PROMOTER	ENSBTAG00000018940	-0.00570751
25	25:22677278	rs383748621	22677278	C	T	0.043626	6.79146	2.06274	0.000993191	PROMOTER	TNRC6A	-0.00397771
6	6:29359128	rs109284262	29359128	G	A	0.195311	3.66755	1.11395	0.000993448	PROMOTER	ENSBTAG00000015464	8.01909e-05
19	19:23887998		23887998	A	G	0.21161	4.14357	1.25887	0.000996535	PROMOTER	TSR1	-0.00412202
9	9:40228596	rs381559395	40228596	C	T	0.414482	-2.9888	0.908529	0.00100288	PROMOTER	SLC22A16	0.00585862
14	14:31843188	rs134522841	31843188	T	C	0.35532	3.15505	0.960088	0.00101547	PROMOTER	ENSBTAG00000021821	-0.000848737
14	14:7583192		7583192	C	G	0.0652656	-5.5203	1.68148	0.00102708	PROMOTER	KHDRBS3	0.0018976
14	14:33480884	rs437864855	33480884	C	G	0.498821	-2.9688	0.904932	0.00103555	PROMOTER	ARFGEF1	0.00112667
14	14:33480883		33480883	C	G	0.498821	-2.9688	0.904932	0.00103555	PROMOTER	ARFGEF1	-0.000931564
3	3:14840263	rs134016442	14840263	C	T	0.347413	-3.1406	0.958056	0.00104509	PROMOTER	ARHGEF2	0.0218803
1	1:133677691	rs42409062	133677691	T	C	0.0705368	-5.50214	1.67859	0.00104605	PROMOTER	STAG1	0.00352935
14	14:18391687	rs110270852	18391687	G	A	0.191982	3.89692	1.18924	0.00104988	PROMOTER	ZHX2	0.000873289
14	14:18391182	rs209608685	18391182	C	T	0.191982	3.89692	1.18924	0.00104988	PROMOTER	ZHX2	-0.000260685
14	14:45494068	rs210501516	45494068	C	T	0.373977	-2.95381	0.901924	0.00105659	PROMOTER	MRPS28	0.00383809
14	14:45493396	rs133293073	45493396	T	C	0.373977	-2.95381	0.901924	0.00105659	PROMOTER	MRPS28	0.000662631
20	20:33552771	rs109211413	33552771	A	G	0.30344	-3.26619	0.997421	0.00105798	NON_SYNONYMOUS	C7	0.0182873
4	4:88744097	rs378568270	88744097	A	G	0.182272	-3.71012	1.13304	0.00105859	PROMOTER	LMOD2	0.00247621
6	6:31705619	rs436391324	31705619	A	G	0.0457761	8.00646	2.4473	0.00106961	PROMOTER	HPGDS	0.00129097
6	6:31705677	rs467276710	31705677	T	C	0.0457761	8.00646	2.4473	0.00106961	PROMOTER	HPGDS	0.00108223
19	19:28342107	rs42882121	28342107	A	G	0.24303	-3.44764	1.05383	0.00106964	PROMOTER	ALOX12B	0.00831222
19	19:28344146	rs379896056	28344146	C	T	0.24303	-3.44764	1.05383	0.00106964	PROMOTER	ALOX12B	0.00103888
18	18:46613978	rs132899128	46613978	A	G	0.0810792	5.50009	1.68138	0.001071	PROMOTER	ZBTB32	-0.0025078
18	18:46612455	rs137185446	46612455	C	T	0.0810792	5.50009	1.68138	0.001071	PROMOTER	ZBTB32	-0.0031751
18	18:46611816	rs207926370	46611816	C	G	0.0810792	5.50009	1.68138	0.001071	PROMOTER	ZBTB32	-0.00437634
18	18:46611808	rs210202720	46611808	A	T	0.0810792	5.50009	1.68138	0.001071	PROMOTER	ZBTB32	-0.00635217
20	20:7719524	rs381363519	7719524	C	T	0.454501	2.92678	0.894969	0.0010745	PROMOTER	ARHGEF28	-0.0107518
14	14:15461491	rs42399431	15461491	G	A	0.428076	-2.90248	0.887566	0.00107489	PROMOTER	FAM84B	-0.00126355
25	25:26307943	rs207852146	26307943	C	G	0.0961992	5.29652	1.61998	0.00107736	NON_SYNONYMOUS	ENSBTAG00000018000	-0.00179546
1	1:44743245		44743245	A	G	0.0105424	-13.1457	4.02258	0.00108318	PROMOTER	RAB5A	0.0177381
18	18:46619753	rs384574670	46619753	A	G	0.0825357	5.42824	1.66166	0.00108785	PROMOTER	ZBTB32	-0.00469777
1	1:43728972		43728972	A	G	0.0126925	13.9577	4.27375	0.00109111	PROMOTER	CMSS1	-0.00245074
27	27:17501528	rs437494455	17501528	G	A	0.190942	3.55716	1.09008	0.00110163	PROMOTER	ENSBTAG00000047159	-0.00789181
27	27:17501525	rs464281452	17501525	A	G	0.190942	3.55716	1.09008	0.00110163	PROMOTER	ENSBTAG00000047159	-0.0116452
3	3:55369334	rs210263932	55369334	C	T	0.262242	-3.35927	1.0295	0.00110238	PROMOTER	PKN2	0.00444473
3	3:55369608	rs208395071	55369608	G	A	0.262242	-3.35927	1.0295	0.00110238	PROMOTER	PKN2	0.00331186
3	3:55369607	rs210898786	55369607	G	A	0.262242	-3.35927	1.0295	0.00110238	PROMOTER	PKN2	0.00303348
4	4:9352484	rs380569282	9352484	G	A	0.210639	3.85	1.18001	0.00110357	PROMOTER	LRRD1	0.00147112
4	4:9355400	rs377794710	9355400	G	T	0.210639	3.85	1.18001	0.00110357	PROMOTER	LRRD1	0.000869061
4	4:9349558	rs377785786	9349558	A	G	0.210639	3.85	1.18001	0.00110357	NON_SYNONYMOUS	LRRD1	0.000357435
4	4:9352169	rs467499903	9352169	A	G	0.210639	3.85	1.18001	0.00110357	PROMOTER	LRRD1	0.000352672
4	4:9354333	rs385061729	9354333	T	C	0.210639	3.85	1.18001	0.00110357	PROMOTER	LRRD1	5.29523e-05
4	4:9350284	rs432095402	9350284	T	C	0.210639	3.85	1.18001	0.00110357	NON_SYNONYMOUS	LRRD1	-0.000118603
4	4:9350658	rs476870834	9350658	T	C	0.210639	3.85	1.18001	0.00110357	NON_SYNONYMOUS	LRRD1	-0.000453549
9	9:33555347	rs43591250	33555347	A	C	0.477944	2.87277	0.88067	0.00110617	PROMOTER	ENSBTAG00000015497	-0.00433006
2	2:22355268	rs132681938	22355268	G	C	0.145859	4.0002	1.22637	0.00110703	PROMOTER	GPR155	-0.0113268
11	11:1557661	rs377794254	1557661	A	G	0.0139409	10.9486	3.35833	0.00111361	PROMOTER	BUB1	-0.0296124
14	14:57252107	rs137522920	57252107	G	A	0.35636	3.05405	0.93705	0.00111721	PROMOTER	ENY2	-0.00383564
14	14:21467463		21467463	T	A	0.0674157	-5.51845	1.69348	0.00111947	PROMOTER	EFCAB1	0.00121101
19	19:24741552	rs381524274	24741552	A	G	0.315162	3.37907	1.03714	0.00112175	PROMOTER	ENSBTAG00000032467	-0.000135746
19	19:24741317	rs383047066	24741317	T	C	0.315162	3.37907	1.03714	0.00112175	PROMOTER	ENSBTAG00000032467	-0.000259555
19	19:24741597	rs137697778	24741597	A	G	0.315162	3.37907	1.03714	0.00112175	PROMOTER	ENSBTAG00000032467	-0.00035462
19	19:24741610	rs379204885	24741610	T	G	0.315162	3.37907	1.03714	0.00112175	PROMOTER	ENSBTAG00000032467	-0.00145065
11	11:98399628		98399628	T	G	0.251214	-3.42089	1.05008	0.00112302	PROMOTER	CFAP157	0.000540874
14	14:23529249	rs109487387	23529249	G	A	0.453045	-2.8998	0.890733	0.00113183	NON_SYNONYMOUS	ATP6V1H	-0.00174736
6	6:60265990	rs386000612	60265990	T	G	0.0610348	6.48781	1.99302	0.00113285	PROMOTER	UGDH	-0.000535114
9	9:33555113	rs43591251	33555113	T	C	0.474268	2.86162	0.879277	0.00113585	PROMOTER	ENSBTAG00000015497	-0.011462
9	9:40227369	rs381801429	40227369	T	A	0.422666	-2.94593	0.905304	0.00113762	PROMOTER	SLC22A16	0.00190202
6	6:46252102	rs381489766	46252102	A	G	0.167776	4.12804	1.26869	0.00113879	NON_SYNONYMOUS	SEPSECS	-0.000282879
14	14:21467604		21467604	A	G	0.0673464	-5.51052	1.69392	0.00114149	PROMOTER	EFCAB1	-0.000971364
21	21:33914654	rs110958636	33914654	A	G	0.0877376	5.17843	1.59197	0.00114255	NON_SYNONYMOUS	ENSBTAG00000032631	-0.00996056
14	14:15459805	rs42399432	15459805	C	T	0.442364	-2.87415	0.883826	0.0011462	PROMOTER	FAM84B	0.000172704
14	14:9653466	rs109106352	9653466	T	C	0.116937	4.37395	1.34511	0.00114699	PROMOTER	LRRC6	-0.00348783
14	14:9653392	rs382688321	9653392	A	G	0.116937	4.37395	1.34511	0.00114699	PROMOTER	LRRC6	-0.00729274
14	14:23395583	rs380690356	23395583	C	T	0.126994	-4.44368	1.36675	0.00114887	PROMOTER	OPRK1	-0.00122738
1	1:133674540	rs42409056	133674540	T	G	0.0704675	-5.461	1.67976	0.00114973	PROMOTER	STAG1	0.00797434
14	14:2763040	rs134756077	2763040	A	G	0.494243	-2.89456	0.890665	0.00115453	PROMOTER	LY6K	0.00299994
14	14:2763284	rs209497530	2763284	A	G	0.494243	-2.89456	0.890665	0.00115453	PROMOTER	LY6K	0.00244732
14	14:2764027	rs207844964	2764027	A	C	0.494243	-2.89456	0.890665	0.00115453	PROMOTER	LY6K	0.00201366
14	14:2763166	rs208942289	2763166	T	C	0.494243	-2.89456	0.890665	0.00115453	PROMOTER	LY6K	0.00197832
14	14:2764040	rs208325353	2764040	G	A	0.494243	-2.89456	0.890665	0.00115453	PROMOTER	LY6K	0.00106232
14	14:2763972	rs210974179	2763972	A	G	0.494243	-2.89456	0.890665	0.00115453	PROMOTER	LY6K	0.000988021
14	14:2763621	rs136122630	2763621	T	C	0.494243	-2.89456	0.890665	0.00115453	PROMOTER	LY6K	0.000556393
14	14:2763572	rs211539176	2763572	G	A	0.494243	-2.89456	0.890665	0.00115453	PROMOTER	LY6K	0.000135236
4	4:104785014	rs134609912	104785014	A	G	0.451311	-2.96233	0.911632	0.00115614	PROMOTER	DENND2A	0.00337122
25	25:26359996	rs383673566	26359996	T	C	0.0960605	5.26604	1.62098	0.00115939	PROMOTER	ENSBTAG00000016883	-0.00204828
25	25:26318043	rs209511923	26318043	A	G	0.0961298	5.2645	1.62069	0.00116093	PROMOTER	ENSBTAG00000018000	0.00100384
25	25:26344806	rs382702902	26344806	A	C	0.0961298	5.2645	1.62069	0.00116093	PROMOTER	NUPR1	-1.39909e-05
25	25:26316068	rs380807821	26316068	A	G	0.0961298	5.2645	1.62069	0.00116093	PROMOTER	APOBR	-0.00039854
25	25:26314795	rs208487368	26314795	T	C	0.0961298	5.2645	1.62069	0.00116093	PROMOTER	ENSBTAG00000018000	-0.00135397
25	25:26344631	rs381566499	26344631	G	A	0.0961298	5.2645	1.62069	0.00116093	PROMOTER	NUPR1	-0.00183196
25	25:26345307	rs384067342	26345307	T	C	0.0961298	5.2645	1.62069	0.00116093	PROMOTER	NUPR1	-0.00235953
25	25:26344157	rs378563303	26344157	C	T	0.0961298	5.2645	1.62069	0.00116093	PROMOTER	NUPR1	-0.00329754
25	25:26316931	rs210148195	26316931	G	A	0.0961298	5.2645	1.62069	0.00116093	NON_SYNONYMOUS	APOBR	-0.00399122
25	25:26345157	rs385861248	26345157	G	A	0.0961298	5.2645	1.62069	0.00116093	PROMOTER	NUPR1	-0.0045135
25	25:26316073	rs211666640	26316073	G	A	0.0961298	5.2645	1.62069	0.00116093	NON_SYNONYMOUS	APOBR	-0.00454958
25	25:26342239	rs386055221	26342239	G	C	0.0961298	5.2645	1.62069	0.00116093	PROMOTER	NUPR1	-0.0047251
6	6:23185367	rs382662925	23185367	T	C	0.0198363	-9.83217	3.02853	0.00116826	PROMOTER	SLC9B1	0.00498018
6	6:23185804	rs378119972	23185804	T	C	0.0198363	-9.83217	3.02853	0.00116826	PROMOTER	SLC9B1	0.00463413
6	6:23186002		23186002	A	T	0.0198363	-9.83217	3.02853	0.00116826	PROMOTER	SLC9B1	0.00385299
15	15:22410294	rs133549977	22410294	T	C	0.425232	-2.98795	0.920752	0.00117402	PROMOTER	PPP2R1B	0.00237742
15	15:22408873	rs134284089	22408873	C	T	0.425232	-2.98795	0.920752	0.00117402	PROMOTER	PPP2R1B	0.00170026
15	15:22410500	rs109534078	22410500	T	C	0.425232	-2.98795	0.920752	0.00117402	PROMOTER	PPP2R1B	0.0013104
14	14:26500741	rs381506572	26500741	A	C	0.396449	-3.08328	0.950646	0.00118131	PROMOTER	NSMAF	-0.000134634
19	19:41721171	rs43722994	41721171	C	T	0.0722014	5.7479	1.77253	0.00118375	PROMOTER	ENSBTAG00000046458	-0.00852937
7	7:21253386	rs136396551	21253386	T	C	0.227701	3.51264	1.08326	0.00118419	PROMOTER	SNORD37	-0.00360912
14	14:46809508		46809508	G	C	0.011444	13.4396	4.14566	0.00118761	PROMOTER	PMP2	0.000131812
14	14:46825501	rs466840197	46825501	T	A	0.011444	13.4396	4.14566	0.00118761	PROMOTER	FABP9	-0.000252401
14	14:46809318		46809318	A	G	0.011444	13.4396	4.14566	0.00118761	PROMOTER	PMP2	-0.000711742
14	14:46825897		46825897	A	T	0.011444	13.4396	4.14566	0.00118761	PROMOTER	FABP9	-0.00166308
14	14:46825882		46825882	G	T	0.011444	13.4396	4.14566	0.00118761	PROMOTER	FABP9	-0.00178969
14	14:46808183		46808183	T	C	0.011444	13.4396	4.14566	0.00118761	PROMOTER	PMP2	-0.00295292
14	14:46823332	rs446856322	46823332	G	A	0.011444	13.4396	4.14566	0.00118761	PROMOTER	FABP9	-0.00831447
3	3:33089490		33089490	A	G	0.0698433	-5.33467	1.64647	0.001195	PROMOTER	PROK1	0.00395318
14	14:17919069	rs137037476	17919069	A	G	0.101124	-4.77973	1.47564	0.00119913	PROMOTER	FBXO32	0.00310274
14	14:17918035	rs136739022	17918035	A	G	0.101124	-4.77973	1.47564	0.00119913	PROMOTER	FBXO32	0.00264046
14	14:17918009	rs135305537	17918009	A	C	0.101124	-4.77973	1.47564	0.00119913	PROMOTER	FBXO32	0.00095472
1	1:43728975	rs380431846	43728975	G	C	0.0127618	13.781	4.25533	0.00120147	PROMOTER	CMSS1	-0.00687632
19	19:23887697		23887697	T	C	0.211541	4.07717	1.25921	0.0012042	PROMOTER	TSR1	-0.000827024
19	19:23881536		23881536	T	C	0.211541	4.07717	1.25921	0.0012042	PROMOTER	SNORD91	-0.00122227
22	22:33128513	rs110260119	33128513	A	G	0.245526	-3.29072	1.0167	0.0012093	PROMOTER	U6	0.017144
3	3:55368873	rs209491238	55368873	G	A	0.261895	-3.33506	1.03043	0.00120981	PROMOTER	PKN2	0.00105038
14	14:45492773	rs379392764	45492773	C	T	0.372659	-2.9249	0.903804	0.00121126	PROMOTER	MRPS28	0.00133621
6	6:29355951	rs380738176	29355951	T	C	0.0123457	13.4636	4.16092	0.0012133	PROMOTER	ENSBTAG00000015464	0.000670246
6	6:29358330		29358330	T	C	0.0123457	13.4636	4.16092	0.0012133	PROMOTER	ENSBTAG00000015464	-0.00175583
10	10:54533274	rs207989493	54533274	C	A	0.1598	3.8739	1.19726	0.00121364	PROMOTER	NEDD4	-0.00440136
10	10:54533268	rs210868354	54533268	T	C	0.1598	3.8739	1.19726	0.00121364	PROMOTER	NEDD4	-0.0170906
3	3:55369122	rs209381523	55369122	G	T	0.261964	-3.33261	1.03012	0.00121569	PROMOTER	PKN2	0.00343669
3	3:55369164	rs384962240	55369164	G	C	0.261964	-3.33261	1.03012	0.00121569	PROMOTER	PKN2	0.00223151
3	3:55369292	rs380527932	55369292	C	T	0.262172	-3.33057	1.02956	0.00121668	PROMOTER	PKN2	0.0030519
4	4:40564292	rs385376726	40564292	T	C	0.175475	-3.64835	1.12788	0.00121773	PROMOTER	ENSBTAG00000014220	0.00569992
7	7:55604617	rs109197707	55604617	A	G	0.138646	4.22331	1.30567	0.00121813	PROMOTER	FGF1	-0.00161243
7	7:55604092	rs384576273	55604092	C	T	0.138646	4.22331	1.30567	0.00121813	PROMOTER	FGF1	-0.00421584
9	9:40227706	rs208201333	40227706	C	T	0.4201	-2.93133	0.906434	0.00122109	PROMOTER	SLC22A16	0.00136482
6	6:20980778	rs136776084	20980778	G	A	0.0737273	5.7569	1.78084	0.00122633	PROMOTER	PPA2	-0.00202777
5	5:26539525	rs29001990	26539525	G	T	0.318976	3.13504	0.970145	0.00123134	PROMOTER	ATP5G2	-0.00541482
14	14:15463387	rs42398526	15463387	C	A	0.442988	-2.85771	0.884444	0.00123323	PROMOTER	FAM84B	0.0023302
14	14:15464161	rs42398524	15464161	G	A	0.442988	-2.85771	0.884444	0.00123323	PROMOTER	FAM84B	0.00096165
14	14:15463026	rs42398527	15463026	C	T	0.442988	-2.85771	0.884444	0.00123323	PROMOTER	FAM84B	0.000876792
14	14:15462313	rs42398529	15462313	T	A	0.442988	-2.85771	0.884444	0.00123323	PROMOTER	FAM84B	-0.000499902
5	5:107517789	rs109408961	107517789	G	A	0.45034	2.96556	0.918499	0.00124355	PROMOTER	ENSBTAG00000011902	0.000793229
5	5:107519512	rs134950185	107519512	C	T	0.45034	2.96556	0.918499	0.00124355	PROMOTER	ENSBTAG00000011902	-0.00264238
11	11:1554802	rs110518909	1554802	T	C	0.0138715	10.8688	3.36713	0.00124695	PROMOTER	BUB1	-0.0371471
6	6:60848346		60848346	G	A	0.0458455	7.98466	2.47452	0.00125206	PROMOTER	RHOH	-0.0001142
11	11:98564494	rs442235974	98564494	T	C	0.232071	-3.48042	1.07906	0.00125789	PROMOTER	AK1	0.00425377
8	8:16690773	rs209970887	16690773	A	G	0.0181717	-9.2957	2.88396	0.00126747	PROMOTER	C9orf72	0.00190964
11	11:98566066		98566066	A	G	0.232626	-3.47303	1.07775	0.00127081	PROMOTER	AK1	0.0109854
15	15:78170271		78170271	T	C	0.0579137	-6.62956	2.05836	0.00127833	PROMOTER	U6	0.0013514
15	15:78170565		78170565	T	C	0.0579137	-6.62956	2.05836	0.00127833	PROMOTER	U6	-0.00112352
25	25:26906493		26906493	G	A	0.0342627	7.91133	2.45692	0.00128182	PROMOTER	ITGAL	-0.00525175
2	2:18150255	rs135600042	18150255	A	G	0.0570121	5.71383	1.77581	0.00129273	NON_SYNONYMOUS	ENSBTAG00000026986	-0.00260259
19	19:57261599	rs385703777	57261599	T	C	0.453808	-2.89998	0.901415	0.00129476	PROMOTER	NAT9	0.0109759
19	19:28478925	rs133248031	28478925	A	G	0.199334	4.02905	1.25314	0.00130373	NON_SYNONYMOUS	CTC1	-0.0102481
25	25:26359695	rs377964381	26359695	T	A	0.0961298	5.20704	1.62019	0.00130972	PROMOTER	ENSBTAG00000016883	-0.00291216
4	4:93507761	rs43410523	93507761	T	G	0.199265	3.8369	1.19392	0.00131043	PROMOTER	FAM71F1	-0.00256858
23	23:48867987	rs121919150	48867987	T	C	0.471841	-2.75427	0.857058	0.00131065	PROMOTER	NRN1	0.00361215
5	5:106634579		106634579	C	T	0.0611042	-6.39536	1.99043	0.0013133	NON_SYNONYMOUS	PARP11	0.0192771
13	13:67749827	rs470809617	67749827	A	G	0.0373145	7.66185	2.38647	0.00132487	NON_SYNONYMOUS	KIAA1755	-0.00228888
5	5:107516612	rs385094478	107516612	C	T	0.32078	3.16481	0.985829	0.00132596	PROMOTER	ENSBTAG00000011902	-0.00262858
21	21:57395343		57395343	T	C	0.0162991	10.3981	3.2391	0.0013265	PROMOTER	CPSF2	0.000593166
21	21:57398243		57398243	C	A	0.0162991	10.3981	3.2391	0.0013265	PROMOTER	ENSBTAG00000015156	-0.000339041
21	21:57398245		57398245	A	G	0.0162991	10.3981	3.2391	0.0013265	PROMOTER	ENSBTAG00000015156	-0.000503208
26	26:45583702	rs459525101	45583702	T	G	0.0589541	-5.97883	1.863	0.00133083	PROMOTER	EDRF1	0.000149605
26	26:45584008	rs463480008	45584008	A	G	0.0589541	-5.97883	1.863	0.00133083	PROMOTER	EDRF1	-0.000365969
14	14:15460002	rs137118243	15460002	T	C	0.425648	-2.8451	0.887426	0.00134587	PROMOTER	FAM84B	0.000885419
4	4:40563719		40563719	A	G	0.127826	-4.04881	1.26348	0.00135306	PROMOTER	ENSBTAG00000014220	0.0033399
19	19:58658517	rs135235467	58658517	C	G	0.0232348	8.48238	2.64712	0.00135354	PROMOTER	C17orf80	-0.00837547
19	19:32694460		32694460	A	G	0.0888473	5.24947	1.63829	0.00135421	PROMOTER	COX10	-0.00158931
9	9:40228109		40228109	A	G	0.422805	-2.90072	0.905308	0.00135474	PROMOTER	SLC22A16	0.00327606
1	1:133675708	rs42409057	133675708	T	C	0.0727563	-5.28712	1.65019	0.00135557	PROMOTER	STAG1	0.00769864
1	1:133674163	rs42409055	133674163	G	A	0.0727563	-5.28712	1.65019	0.00135557	PROMOTER	STAG1	0.00611922
14	14:9487740	rs108957811	9487740	C	T	0.087044	-4.75342	1.48423	0.00136182	NON_SYNONYMOUS	TG	0.0028221
14	14:9488625	rs109295077	9488625	T	C	0.087044	-4.75342	1.48423	0.00136182	NON_SYNONYMOUS	TG	0.000140296
1	1:82571118	rs380985908	82571118	T	C	0.427105	2.85344	0.891361	0.00136849	PROMOTER	C3orf70	-0.00680379
14	14:43875755	rs444791901	43875755	G	C	0.0311416	9.3332	2.91571	0.00136948	PROMOTER	PKIA	-0.00232559
26	26:17094442	rs42084493	17094442	T	C	0.496463	2.83605	0.886363	0.00137598	PROMOTER	ENSBTAG00000020589	-0.00233116
4	4:9095332		9095332	C	T	0.190873	3.96972	1.24104	0.00138044	PROMOTER	MTERF1	0.00231356
4	4:9095468	rs439134177	9095468	A	C	0.190873	3.96972	1.24104	0.00138044	PROMOTER	MTERF1	0.00213066
4	4:9094914	rs474870474	9094914	C	T	0.190873	3.96972	1.24104	0.00138044	PROMOTER	MTERF1	0.00145525
4	4:9094424		9094424	A	G	0.190873	3.96972	1.24104	0.00138044	PROMOTER	MTERF1	0.00144255
4	4:9097303	rs380785533	9097303	A	G	0.190873	3.96972	1.24104	0.00138044	PROMOTER	MTERF1	0.00106227
4	4:9095947		9095947	G	C	0.190873	3.96972	1.24104	0.00138044	PROMOTER	MTERF1	0.000824577
4	4:9095904	rs477236031	9095904	C	G	0.190873	3.96972	1.24104	0.00138044	PROMOTER	MTERF1	0.000819913
4	4:9097696	rs432601832	9097696	T	C	0.190873	3.96972	1.24104	0.00138044	PROMOTER	MTERF1	0.000580898
4	4:9094962		9094962	A	T	0.190873	3.96972	1.24104	0.00138044	PROMOTER	MTERF1	0.000542583
4	4:9096583	rs447962408	9096583	C	G	0.190873	3.96972	1.24104	0.00138044	PROMOTER	MTERF1	0.000342816
4	4:9098023	rs433927544	9098023	G	C	0.190873	3.96972	1.24104	0.00138044	PROMOTER	MTERF1	0.000207619
4	4:9098046	rs452536675	9098046	C	T	0.190873	3.96972	1.24104	0.00138044	PROMOTER	MTERF1	0.000159031
4	4:9097534	rs445705114	9097534	T	G	0.190873	3.96972	1.24104	0.00138044	PROMOTER	MTERF1	6.4454e-05
4	4:9099104	rs467254179	9099104	C	T	0.190873	3.96972	1.24104	0.00138044	PROMOTER	MTERF1	-0.000221953
4	4:9098389	rs460238684	9098389	A	G	0.190873	3.96972	1.24104	0.00138044	PROMOTER	MTERF1	-0.000364658
4	4:9097371	rs444183597	9097371	T	C	0.190873	3.96972	1.24104	0.00138044	PROMOTER	MTERF1	-0.000417852
4	4:9098533	rs445599410	9098533	C	T	0.190873	3.96972	1.24104	0.00138044	PROMOTER	MTERF1	-0.000433192
4	4:9091824	rs437932204	9091824	G	C	0.190873	3.96972	1.24104	0.00138044	NON_SYNONYMOUS	MTERF1	-0.0005074
4	4:9095117	rs435457388	9095117	A	G	0.190873	3.96972	1.24104	0.00138044	PROMOTER	MTERF1	-0.000728384
4	4:9097470	rs448272216	9097470	A	G	0.190873	3.96972	1.24104	0.00138044	PROMOTER	MTERF1	-0.000880321
4	4:9091745	rs452047864	9091745	T	G	0.190873	3.96972	1.24104	0.00138044	NON_SYNONYMOUS	MTERF1	-0.00094231
4	4:9097067		9097067	T	C	0.190873	3.96972	1.24104	0.00138044	PROMOTER	MTERF1	-0.00114838
4	4:9098381	rs441873839	9098381	T	C	0.190873	3.96972	1.24104	0.00138044	PROMOTER	MTERF1	-0.00122801
4	4:9098584	rs457643000	9098584	T	C	0.190873	3.96972	1.24104	0.00138044	PROMOTER	MTERF1	-0.00130302
4	4:9098173	rs444468555	9098173	G	A	0.190873	3.96972	1.24104	0.00138044	PROMOTER	MTERF1	-0.00158192
18	18:41168778	rs41878712	41168778	T	C	0.439451	-2.87889	0.900478	0.00138833	PROMOTER	U6	0.0016407
5	5:107515485		107515485	G	A	0.449993	2.93425	0.918584	0.00140162	PROMOTER	ENSBTAG00000011902	-9.65194e-05
3	3:78843656		78843656	T	G	0.0311416	8.30083	2.59918	0.00140494	PROMOTER	INSL5	-0.00129715
3	3:78842295	rs470808285	78842295	C	T	0.0311416	8.30083	2.59918	0.00140494	PROMOTER	INSL5	-0.00424464
3	3:78826107		78826107	A	T	0.0311416	8.30083	2.59918	0.00140494	PROMOTER	SNORA70	-0.00500006
3	3:78843779		78843779	C	A	0.0311416	8.30083	2.59918	0.00140494	PROMOTER	INSL5	-0.00551872
3	3:78828894		78828894	C	T	0.0311416	8.30083	2.59918	0.00140494	PROMOTER	SNORA70	-0.00579697
12	12:13636676	rs109618978	13636676	G	C	0.110834	4.37021	1.36915	0.00141332	PROMOTER	ENOX1	-0.00340315
5	5:27886952	rs385502077	27886952	A	C	0.0764322	-5.53622	1.73447	0.00141351	PROMOTER	KRT80	0.00656893
4	4:104783260	rs132793152	104783260	A	G	0.450409	-2.91071	0.912036	0.00141566	PROMOTER	DENND2A	0.00251796
17	17:13361577	rs482226826	13361577	G	A	0.145027	3.86791	1.21235	0.00142059	PROMOTER	ANAPC10	-0.0056509
18	18:34341995	rs209326458	34341995	T	G	0.0339159	-7.85952	2.46355	0.00142112	PROMOTER	BEAN1	0.00585571
18	18:34339362	rs208094578	34339362	A	G	0.0339159	-7.85952	2.46355	0.00142112	PROMOTER	BEAN1	0.00563651
18	18:34342813	rs478963397	34342813	A	G	0.0339159	-7.85952	2.46355	0.00142112	PROMOTER	BEAN1	0.00385012
18	18:34350479	rs211196813	34350479	T	C	0.0339159	-7.85952	2.46355	0.00142112	NON_SYNONYMOUS	BEAN1	0.00355054
19	19:35489580	rs209563916	35489580	G	A	0.211194	3.57668	1.12116	0.001422	PROMOTER	NT5M	-0.00134072
19	19:30089069	rs379854636	30089069	A	G	0.212581	-3.61143	1.13242	0.00142698	NON_SYNONYMOUS	MYH4	0.00324635
6	6:16826372	rs135178175	16826372	A	T	0.0354418	7.24816	2.27363	0.00143297	PROMOTER	PLA2G12A	-0.0023933
25	25:26316260	rs208523209	26316260	T	C	0.101124	4.98911	1.56719	0.00145513	PROMOTER	APOBR	0.00130266
26	26:15735139		15735139	C	T	0.02268	9.75757	3.06585	0.00145925	PROMOTER	NOC3L	-0.0040306
4	4:10615191	rs42358342	10615191	A	C	0.204952	3.33834	1.04902	0.00146098	NON_SYNONYMOUS	CALCR	-0.000456489
19	19:26635624		26635624	C	G	0.0663754	5.53117	1.73923	0.00147155	PROMOTER	NLRP1	-0.00268368
7	7:2883749	rs109993561	2883749	T	C	0.205646	3.34585	1.05304	0.00148641	PROMOTER	IBA57	-0.00233811
6	6:41232025	rs385069096	41232025	G	A	0.484395	-2.70423	0.851184	0.00148798	PROMOTER	SLIT2	0.00370861
6	6:41231779	rs211381715	41231779	C	T	0.484395	-2.70423	0.851184	0.00148798	PROMOTER	SLIT2	0.00275675
6	6:41232152	rs382227038	41232152	T	G	0.484395	-2.70423	0.851184	0.00148798	PROMOTER	SLIT2	0.000955558
14	14:9652942	rs381779078	9652942	G	A	0.177625	3.68969	1.16143	0.00148882	PROMOTER	LRRC6	-0.0013062
14	14:9653259	rs380786269	9653259	C	A	0.177625	3.68969	1.16143	0.00148882	PROMOTER	LRRC6	-0.00414877
19	19:26287016		26287016	A	G	0.0760161	6.30187	1.98375	0.00148934	PROMOTER	WSCD1	0.00161432
19	19:26285717		26285717	G	C	0.0760161	6.30187	1.98375	0.00148934	PROMOTER	WSCD1	0.00114591
19	19:26287322		26287322	T	C	0.0760161	6.30187	1.98375	0.00148934	PROMOTER	WSCD1	0.000167508
19	19:26285776	rs471580554	26285776	A	G	0.0760161	6.30187	1.98375	0.00148934	PROMOTER	WSCD1	-0.00144259
9	9:76763720		76763720	A	T	0.0156055	10.3305	3.25406	0.00150012	PROMOTER	TNFAIP3	-0.00874698
8	8:11041533		11041533	A	G	0.0210154	10.1014	3.18189	0.00150022	PROMOTER	ENSBTAG00000005574	-0.00341299
26	26:17093368	rs134760602	17093368	T	C	0.193369	-3.50299	1.10486	0.00152155	PROMOTER	ENSBTAG00000020589	0.00153359
26	26:17094605	rs134234504	17094605	C	G	0.193369	-3.50299	1.10486	0.00152155	PROMOTER	ENSBTAG00000020589	0.0011676
14	14:39368193	rs379203746	39368193	C	G	0.164933	3.89425	1.22866	0.00152698	PROMOTER	LY96	0.000495444
12	12:10939741	rs137390078	10939741	T	C	0.0513941	6.00406	1.89471	0.00153038	NON_SYNONYMOUS	PCDH8	-0.00565271
6	6:61555657	rs133797407	61555657	G	T	0.322375	-2.95134	0.931477	0.00153252	NON_SYNONYMOUS	APBB2	0.00457711
5	5:109580608		109580608	T	C	0.0584686	-5.98041	1.88771	0.00153452	PROMOTER	ATP6V1E1	0.0111181
5	5:109579502		109579502	T	C	0.0584686	-5.98041	1.88771	0.00153452	PROMOTER	ATP6V1E1	0.007326
5	5:109581096		109581096	A	C	0.0584686	-5.98041	1.88771	0.00153452	PROMOTER	ATP6V1E1	0.00142951
9	9:63339385	rs444434571	63339385	T	G	0.0416146	-6.4141	2.02477	0.00153588	PROMOTER	SLC35A1	0.00186227
3	3:55366270	rs110941209	55366270	G	C	0.281801	-3.15129	0.994832	0.00153669	PROMOTER	PKN2	0.00832482
3	3:55366206	rs209904902	55366206	T	G	0.281801	-3.15129	0.994832	0.00153669	PROMOTER	PKN2	0.00484713
19	19:30251535	rs381302703	30251535	A	G	0.038771	-7.57479	2.39216	0.00154281	PROMOTER	MYH3	0.0116391
1	1:86951223	rs43252483	86951223	G	T	0.282772	-3.0976	0.978251	0.00154305	PROMOTER	CCDC39	0.00418982
3	3:55366681	rs207543563	55366681	C	A	0.28187	-3.14917	0.994556	0.00154335	PROMOTER	PKN2	0.0063654
3	3:55366680	rs210735294	55366680	G	A	0.28187	-3.14917	0.994556	0.00154335	PROMOTER	PKN2	0.00456189
3	3:55366031	rs384420321	55366031	G	A	0.28187	-3.14917	0.994556	0.00154335	PROMOTER	PKN2	0.00410824
29	29:26388327	rs382329002	26388327	T	C	0.0233736	-9.48107	2.99746	0.00156137	PROMOTER	UEVLD	0.00639045
29	29:26388311	rs379073167	26388311	T	C	0.0233736	-9.48107	2.99746	0.00156137	PROMOTER	UEVLD	0.0034344
29	29:26387639	rs379861138	26387639	C	T	0.0233736	-9.48107	2.99746	0.00156137	PROMOTER	UEVLD	0.00256062
4	4:9728274	rs381184230	9728274	A	G	0.300805	3.14076	0.993583	0.00157205	PROMOTER	PEX1	-0.00306588
1	1:44717565	rs109139121	44717565	C	T	0.0135248	-11.0566	3.49788	0.00157265	PROMOTER	EFHB	0.0185214
1	1:44717219	rs384992819	44717219	C	T	0.0135248	-11.0566	3.49788	0.00157265	PROMOTER	EFHB	0.0169642
14	14:9657022	rs211155894	9657022	A	G	0.114024	4.30746	1.36316	0.00157821	PROMOTER	LRRC6	-0.00762868
14	14:9654791	rs109656997	9654791	T	C	0.114024	4.30746	1.36316	0.00157821	PROMOTER	LRRC6	-0.00831749
13	13:75357480		75357480	T	C	0.0190734	11.6541	3.68825	0.00157879	NON_SYNONYMOUS	ZSWIM3	-0.00150242
14	14:49507644	rs479172896	49507644	G	A	0.168678	3.81093	1.2066	0.00158639	PROMOTER	AARD	-0.00096804
27	27:17501510	rs209130400	17501510	T	A	0.202317	3.35405	1.06202	0.00158763	PROMOTER	ENSBTAG00000047159	-0.00267388
5	5:108800912	rs133663374	108800912	T	C	0.133306	-4.22024	1.33635	0.00158844	PROMOTER	CACNA2D4	0.0135978
15	15:8360287	rs43691932	8360287	A	G	0.239215	-3.20391	1.01469	0.00159104	PROMOTER	ARHGAP42	0.00342399
1	1:119342234	rs383475948	119342234	A	G	0.0257317	8.80248	2.78993	0.00160451	PROMOTER	COMMD2	-0.000906803
1	1:119340663	rs381160717	119340663	A	G	0.0257317	8.80248	2.78993	0.00160451	PROMOTER	COMMD2	-0.00372666
15	15:53492023	rs207799817	53492023	G	A	0.0149813	11.4446	3.62751	0.0016053	PROMOTER	P2RY2	-0.0208449
15	15:53492063	rs209701874	53492063	C	T	0.0149813	11.4446	3.62751	0.0016053	PROMOTER	P2RY2	-0.0258896
4	4:9289508	rs442790286	9289508	T	C	0.201207	3.77539	1.19693	0.0016093	NON_SYNONYMOUS	AKAP9	0.00062747
4	4:5726819	rs110210317	5726819	A	G	0.201554	-3.32559	1.05444	0.00161109	PROMOTER	C7orf72	0.00413529
4	4:5723727	rs109269004	5723727	T	A	0.201554	-3.32559	1.05444	0.00161109	PROMOTER	ZPBP	0.00293589
4	4:5722620	rs110879656	5722620	A	G	0.201554	-3.32559	1.05444	0.00161109	PROMOTER	ZPBP	0.00250532
4	4:5724724	rs110748323	5724724	C	T	0.201554	-3.32559	1.05444	0.00161109	PROMOTER	C7orf72	0.000814992
19	19:41106535	rs109984963	41106535	A	G	0.455888	2.98841	0.94769	0.00161401	PROMOTER	RAPGEFL1	-0.00564734
22	22:32730976	rs379428494	32730976	C	G	0.0363435	7.88227	2.4999	0.00161585	PROMOTER	ENSBTAG00000003110	-0.0260563
22	22:32729355	rs377839216	32729355	T	C	0.0363435	7.88227	2.4999	0.00161585	PROMOTER	ENSBTAG00000003110	-0.0338729
22	22:32732286		32732286	G	T	0.0363435	7.88227	2.4999	0.00161585	PROMOTER	ENSBTAG00000003110	-0.0512938
18	18:46616882	rs135341100	46616882	T	C	0.0823276	5.25359	1.66637	0.00161756	PROMOTER	KMT2B	0.000293958
3	3:55367959	rs110087794	55367959	C	T	0.275766	-3.16669	1.00459	0.00162031	PROMOTER	PKN2	0.0101797
3	3:55368322	rs211330981	55368322	T	C	0.275766	-3.16669	1.00459	0.00162031	PROMOTER	PKN2	0.00595171
3	3:55368122	rs110382119	55368122	A	G	0.275766	-3.16669	1.00459	0.00162031	PROMOTER	PKN2	-0.000786508
6	6:58846828	rs379310739	58846828	A	C	0.0688029	-5.28933	1.67848	0.00162564	PROMOTER	TBC1D1	0.00656383
6	6:58848856	rs380146595	58848856	A	G	0.0688029	-5.28933	1.67848	0.00162564	NON_SYNONYMOUS	TBC1D1	0.0040342
6	6:58844708	rs134631363	58844708	A	T	0.0688029	-5.28933	1.67848	0.00162564	PROMOTER	TBC1D1	0.00365785
6	6:58846385	rs382375204	58846385	T	A	0.0688029	-5.28933	1.67848	0.00162564	PROMOTER	TBC1D1	0.00359348
6	6:58847578	rs380544202	58847578	G	A	0.0688029	-5.28933	1.67848	0.00162564	PROMOTER	TBC1D1	0.00316309
6	6:58846235	rs383690179	58846235	C	T	0.0688029	-5.28933	1.67848	0.00162564	PROMOTER	TBC1D1	0.00222786
6	6:58844640	rs380720074	58844640	A	T	0.0688029	-5.28933	1.67848	0.00162564	PROMOTER	TBC1D1	0.00212696
6	6:58848097	rs384714962	58848097	C	T	0.0688029	-5.28933	1.67848	0.00162564	PROMOTER	TBC1D1	0.000737871
1	1:96926503		96926503	G	T	0.0140103	-11.3023	3.58703	0.00162784	PROMOTER	ENSBTAG00000031795	0.00530386
1	1:96928539		96928539	T	G	0.0140103	-11.3023	3.58703	0.00162784	PROMOTER	ENSBTAG00000031795	0.00223388
1	1:96926799		96926799	C	T	0.0140103	-11.3023	3.58703	0.00162784	PROMOTER	ENSBTAG00000031795	0.00212141
1	1:96927446		96927446	T	A	0.0140103	-11.3023	3.58703	0.00162784	PROMOTER	ENSBTAG00000031795	0.000377541
1	1:96927207		96927207	C	G	0.0140103	-11.3023	3.58703	0.00162784	PROMOTER	ENSBTAG00000031795	-3.81349e-05
9	9:40229380	rs211484153	40229380	G	A	0.422735	-2.85198	0.905372	0.00163235	PROMOTER	SLC22A16	0.00303034
9	9:40228772	rs381302195	40228772	C	T	0.422735	-2.85198	0.905372	0.00163235	PROMOTER	SLC22A16	0.00234188
9	9:40228559	rs383429685	40228559	T	A	0.422735	-2.85198	0.905372	0.00163235	PROMOTER	SLC22A16	0.00204675
21	21:21922590	rs439672682	21922590	A	G	0.352337	3.07391	0.976165	0.00163851	PROMOTER	IDH2	-0.00284498
21	21:21920703	rs135473604	21920703	A	G	0.352337	3.07391	0.976165	0.00163851	PROMOTER	IDH2	-0.00854035
14	14:39020082	rs109390527	39020082	A	C	0.226037	-3.36084	1.06729	0.00163859	PROMOTER	bta-mir-2284l	0.0026305
23	23:48865543	rs42817737	48865543	C	G	0.399709	2.79312	0.887151	0.00164159	PROMOTER	NRN1	-0.00566432
21	21:33914675	rs109322287	33914675	A	T	0.0814954	5.16699	1.64143	0.00164466	NON_SYNONYMOUS	ENSBTAG00000032631	-0.00518963
15	15:76753320	rs460251367	76753320	T	A	0.237203	-3.33514	1.05951	0.00164504	PROMOTER	CRY2	0.0151885
15	15:76751289	rs380227278	76751289	G	A	0.237203	-3.33514	1.05951	0.00164504	PROMOTER	CRY2	0.0151368
15	15:76750773	rs382655507	76750773	G	A	0.237203	-3.33514	1.05951	0.00164504	PROMOTER	CRY2	0.0126012
15	15:76749818	rs382269336	76749818	C	T	0.237203	-3.33514	1.05951	0.00164504	PROMOTER	CRY2	0.0123156
15	15:76752947	rs378469543	76752947	G	A	0.237203	-3.33514	1.05951	0.00164504	PROMOTER	CRY2	0.00844714
15	15:76750800	rs377916736	76750800	A	C	0.237203	-3.33514	1.05951	0.00164504	PROMOTER	CRY2	0.00806459
15	15:76752340	rs378737764	76752340	G	T	0.237203	-3.33514	1.05951	0.00164504	PROMOTER	CRY2	0.00527636
15	15:76752819	rs381621936	76752819	G	A	0.237203	-3.33514	1.05951	0.00164504	PROMOTER	CRY2	0.00249847
15	15:76749545	rs382968236	76749545	A	G	0.237203	-3.33514	1.05951	0.00164504	PROMOTER	CRY2	0.00241752
14	14:49507445		49507445	A	G	0.157026	3.94819	1.25436	0.00164636	PROMOTER	AARD	-0.000665136
22	22:33126923	rs108993803	33126923	T	C	0.245943	-3.19509	1.01538	0.00165134	PROMOTER	U6	0.00674698
15	15:22410096	rs42632251	22410096	A	G	0.385005	-2.96862	0.94365	0.00165579	PROMOTER	PPP2R1B	0.00434864
15	15:22409526	rs42632249	22409526	G	A	0.385005	-2.96862	0.94365	0.00165579	PROMOTER	PPP2R1B	0.00431787
4	4:9098972	rs448809636	9098972	G	A	0.190595	3.9028	1.24117	0.00166392	PROMOTER	MTERF1	-0.000827184
17	17:53088133	rs208207270	53088133	C	T	0.182272	3.74975	1.19249	0.00166392	PROMOTER	DHX37	-0.00366003
14	14:49505249	rs469584857	49505249	A	G	0.156818	3.94803	1.25577	0.00166702	PROMOTER	AARD	0.000881366
14	14:49505218	rs460014721	49505218	T	C	0.156818	3.94803	1.25577	0.00166702	PROMOTER	AARD	-0.000205524
14	14:49505230	rs477501240	49505230	A	G	0.156818	3.94803	1.25577	0.00166702	PROMOTER	AARD	-0.00150778
14	14:49504890	rs382674776	49504890	A	C	0.156818	3.94803	1.25577	0.00166702	PROMOTER	AARD	-0.0026279
14	14:49504892	rs452262275	49504892	G	A	0.156818	3.94803	1.25577	0.00166702	PROMOTER	AARD	-0.00277831
14	14:49505217		49505217	A	G	0.156818	3.94803	1.25577	0.00166702	PROMOTER	AARD	-0.00287571
4	4:9158133		9158133	C	T	0.184838	3.93857	1.25277	0.00166712	PROMOTER	AKAP9	0.00197829
4	4:49413359	rs135261767	49413359	T	C	0.281107	3.16703	1.0074	0.00166788	PROMOTER	ENSBTAG00000040421	-0.00745196
5	5:26486267		26486267	C	T	0.208559	3.54515	1.12845	0.00168015	PROMOTER	CALCOCO1	-0.00285801
5	5:109148995	rs109897851	109148995	T	C	0.174504	-3.76112	1.19752	0.00168508	PROMOTER	CACNA1C	0.00839183
6	6:43675266	rs135071585	43675266	T	C	0.172909	3.73164	1.1885	0.00169066	PROMOTER	GBA3	-0.00549337
23	23:28115645	rs109927911	28115645	A	G	0.279026	3.75593	1.19673	0.00169816	PROMOTER	NRM	-0.00535208
4	4:93507025	rs43410524	93507025	G	A	0.220141	3.55444	1.13301	0.00170587	PROMOTER	FAM71F1	-0.00337303
6	6:30593607	rs209579260	30593607	A	G	0.0914135	5.00251	1.59465	0.00170648	PROMOTER	UNC5C	0.00276261
4	4:92675760		92675760	A	C	0.0185879	10.5868	3.37507	0.00170828	PROMOTER	SND1	-0.0319999
22	22:55540601	rs209975004	55540601	G	C	0.184838	3.56502	1.13656	0.00170875	PROMOTER	U2	-0.0053643
5	5:26486272		26486272	C	T	0.208489	3.54013	1.12864	0.00170895	PROMOTER	CALCOCO1	-0.00387452
1	1:44717155	rs383372156	44717155	C	T	0.0134554	-10.9977	3.50697	0.00171289	PROMOTER	EFHB	0.0143456
1	1:44716460	rs381650235	44716460	G	T	0.0134554	-10.9977	3.50697	0.00171289	PROMOTER	EFHB	0.0129972
1	1:44716592	rs379587011	44716592	C	G	0.0134554	-10.9977	3.50697	0.00171289	PROMOTER	EFHB	0.0117988
1	1:44715383	rs475087338	44715383	G	T	0.0134554	-10.9977	3.50697	0.00171289	PROMOTER	EFHB	0.0107703
1	1:44715513	rs384994512	44715513	A	G	0.0134554	-10.9977	3.50697	0.00171289	PROMOTER	EFHB	0.00936087
1	1:44716746	rs385682988	44716746	A	G	0.0134554	-10.9977	3.50697	0.00171289	PROMOTER	EFHB	0.0093385
1	1:44715431	rs382007070	44715431	C	T	0.0134554	-10.9977	3.50697	0.00171289	PROMOTER	EFHB	0.008003
1	1:44715690	rs379490399	44715690	C	T	0.0134554	-10.9977	3.50697	0.00171289	PROMOTER	EFHB	0.00786198
1	1:44715797	rs110739157	44715797	A	C	0.0134554	-10.9977	3.50697	0.00171289	PROMOTER	EFHB	0.00396729
2	2:132092596	rs136581184	132092596	A	T	0.399293	-2.82268	0.900209	0.00171516	PROMOTER	EIF4G3	0.0177465
17	17:14924917	rs457070166	14924917	A	G	0.113816	4.41285	1.40782	0.00172127	PROMOTER	USP38	-0.0361004
1	1:64576092	rs383614784	64576092	T	C	0.08531	-5.02338	1.60277	0.00172329	PROMOTER	UPK1B	0.00941713
4	4:9160438		9160438	G	T	0.184769	3.92686	1.25296	0.00172399	PROMOTER	AKAP9	7.89205e-05
4	4:9158950		9158950	G	A	0.184769	3.92686	1.25296	0.00172399	PROMOTER	AKAP9	-0.00109304
26	26:43747884	rs471695713	43747884	T	A	0.0408517	6.84618	2.18655	0.00174187	PROMOTER	GPR26	-0.00302965
26	26:43746642	rs378011866	43746642	C	T	0.0408517	6.84618	2.18655	0.00174187	PROMOTER	GPR26	-0.00425725
26	26:43748426	rs474174458	43748426	A	G	0.0408517	6.84618	2.18655	0.00174187	PROMOTER	GPR26	-0.0076299
26	26:43749011	rs449466898	43749011	A	G	0.0408517	6.84618	2.18655	0.00174187	PROMOTER	GPR26	-0.007653
26	26:43744505	rs479169252	43744505	T	C	0.0408517	6.84618	2.18655	0.00174187	PROMOTER	GPR26	-0.00887467
19	19:57756100	rs134962220	57756100	T	C	0.360938	-2.97066	0.948843	0.00174315	PROMOTER	KIF19	0.00419418
14	14:39726880	rs133790304	39726880	A	G	0.177348	-3.56035	1.1372	0.00174332	PROMOTER	JPH1	0.000648751
9	9:53669745	rs209399593	53669745	T	C	0.0402275	-6.43391	2.0556	0.00174842	PROMOTER	NDUFAF4	0.00497505
14	14:4190332	rs136103306	4190332	C	G	0.241642	3.24083	1.03548	0.00174933	PROMOTER	CHRAC1	-0.00164754
3	3:93581193	rs41677873	93581193	G	A	0.136773	-4.18162	1.33629	0.00175232	PROMOTER	C1orf123	0.015627
3	3:93578546	rs41677874	93578546	A	G	0.136773	-4.18162	1.33629	0.00175232	PROMOTER	C1orf123	0.00260925
21	21:69847878	rs137769230	69847878	G	A	0.45575	2.77087	0.885573	0.00175464	PROMOTER	BAG5	-0.00132177
9	9:40230807	rs208789680	40230807	A	C	0.422805	-2.83222	0.905513	0.00176151	PROMOTER	SLC22A16	0.00543621
9	9:40231819	rs211682791	40231819	G	T	0.422805	-2.83222	0.905513	0.00176151	PROMOTER	SLC22A16	0.00346059
9	9:40230389	rs209860743	40230389	T	C	0.422805	-2.83222	0.905513	0.00176151	PROMOTER	SLC22A16	0.00260083
9	9:40229445	rs210063346	40229445	T	C	0.422805	-2.83222	0.905513	0.00176151	PROMOTER	SLC22A16	0.00255652
9	9:40229872	rs208573632	40229872	T	A	0.422805	-2.83222	0.905513	0.00176151	PROMOTER	SLC22A16	0.0023284
25	25:34122006		34122006	T	C	0.0216396	11.0328	3.5275	0.00176215	PROMOTER	MLXIPL	-0.0125211
19	19:29572034	rs380579603	29572034	T	C	0.0638091	-5.70638	1.82581	0.00177562	NON_SYNONYMOUS	USP43	0.00990169
10	10:27272853	rs385288544	27272853	C	T	0.0425857	7.27774	2.32887	0.00177795	PROMOTER	ENSBTAG00000011510	-0.00506828
10	10:27274856	rs379420122	27274856	T	G	0.0425857	7.27774	2.32887	0.00177795	PROMOTER	ENSBTAG00000011510	-0.00932048
10	10:27272895	rs380207859	27272895	A	T	0.0425857	7.27774	2.32887	0.00177795	PROMOTER	ENSBTAG00000011510	-0.0103386
14	14:49505153	rs210045797	49505153	A	G	0.173186	3.72965	1.19352	0.0017786	PROMOTER	AARD	-5.77705e-05
14	14:49505455	rs379797147	49505455	C	A	0.173186	3.72965	1.19352	0.0017786	PROMOTER	AARD	-0.00194571
3	3:55367436	rs136885299	55367436	C	T	0.275489	-3.14064	1.00509	0.00177965	PROMOTER	PKN2	0.00473421
3	3:55366914	rs211482913	55366914	G	A	0.275489	-3.14064	1.00509	0.00177965	PROMOTER	PKN2	0.000863856
26	26:41930026	rs444285925	41930026	C	A	0.0110972	12.7722	4.08906	0.00178717	PROMOTER	FGFR2	-0.00114415
10	10:50623520	rs383700584	50623520	G	C	0.129976	-4.31856	1.38279	0.00178978	PROMOTER	BNIP2	0.0123206
10	10:50624659	rs382339829	50624659	A	C	0.129976	-4.31856	1.38279	0.00178978	PROMOTER	BNIP2	0.00906531
5	5:107515255	rs109126106	107515255	C	T	0.338743	3.02868	0.969795	0.00179013	PROMOTER	ENSBTAG00000011902	-0.00239649
9	9:89646128	rs109277687	89646128	C	T	0.464003	-2.78731	0.892768	0.00179569	PROMOTER	ARMT1	0.00408315
14	14:23398929	rs133987796	23398929	G	A	0.499792	-2.70559	0.866718	0.00179843	PROMOTER	OPRK1	0.00278496
14	14:39368201	rs382515239	39368201	T	A	0.165071	3.8329	1.22804	0.00180153	PROMOTER	LY96	0.00122974
14	14:26495651	rs209260486	26495651	G	C	0.402622	-2.96438	0.950073	0.00180753	NON_SYNONYMOUS	NSMAF	0.00138396
11	11:47259389	rs432222365	47259389	T	C	0.22999	-3.36159	1.07799	0.0018184	PROMOTER	RPIA	0.00584709
11	11:5502261	rs210164445	5502261	T	A	0.270495	-3.04525	0.976722	0.00182192	PROMOTER	NMS	0.0164054
11	11:5502272	rs383373741	5502272	G	T	0.270495	-3.04525	0.976722	0.00182192	PROMOTER	NMS	0.0078913
3	3:93567451	rs207488435	93567451	A	G	0.136565	-4.17447	1.33968	0.00183308	PROMOTER	MAGOH	0.0119874
14	14:49506928	rs453646316	49506928	C	G	0.173602	3.71362	1.19185	0.00183416	PROMOTER	AARD	-0.000574328
5	5:68041368	rs460761369	68041368	G	T	0.0274657	8.37877	2.68968	0.00183849	PROMOTER	GLT8D2	-0.00555259
5	5:68048110	rs467794817	68048110	G	T	0.0274657	8.37877	2.68968	0.00183849	PROMOTER	HCFC2	-0.0058929
5	5:68038774	rs473377387	68038774	A	G	0.0274657	8.37877	2.68968	0.00183849	PROMOTER	GLT8D2	-0.00660711
15	15:75506924		75506924	C	G	0.0579137	-6.24742	2.00552	0.00183871	PROMOTER	CD82	0.00089664
4	4:433867	rs110920827	433867	C	T	0.0869746	4.43606	1.42442	0.00184392	PROMOTER	VSTM2A	-0.000647804
4	4:11042545	rs382928205	11042545	A	G	0.375156	2.84927	0.915238	0.00185103	PROMOTER	TFPI2	-0.00123391
3	3:106617615	rs451065658	106617615	T	C	0.021917	10.207	3.27898	0.00185288	PROMOTER	PPT1	-0.00259195
19	19:26646763	rs134051994	26646763	T	G	0.27965	3.39004	1.08918	0.0018553	NON_SYNONYMOUS	NLRP1	-0.000849546
19	19:26651904	rs135108536	26651904	A	G	0.27965	3.39004	1.08918	0.0018553	NON_SYNONYMOUS	NLRP1	-0.00316792
1	1:44715273	rs380683088	44715273	G	A	0.0133167	-10.9746	3.52625	0.00185658	PROMOTER	EFHB	0.0114216
1	1:44715359	rs384238422	44715359	G	A	0.0133167	-10.9746	3.52625	0.00185658	PROMOTER	EFHB	0.00717038
14	14:49506683	rs378828748	49506683	C	G	0.156887	3.90657	1.25563	0.00186293	PROMOTER	AARD	-0.00034219
14	14:49506270	rs377882134	49506270	G	A	0.156887	3.90657	1.25563	0.00186293	PROMOTER	AARD	-0.00190869
14	14:49506376	rs383022149	49506376	A	G	0.156887	3.90657	1.25563	0.00186293	PROMOTER	AARD	-0.0026221
14	14:49505725	rs381970878	49505725	A	G	0.156887	3.90657	1.25563	0.00186293	PROMOTER	AARD	-0.00267995
14	14:49506902	rs384388907	49506902	T	G	0.156887	3.90657	1.25563	0.00186293	PROMOTER	AARD	-0.00360009
14	14:46641008	rs208643355	46641008	A	C	0.0304481	9.2055	2.95881	0.00186322	PROMOTER	FABP5	0.000369961
14	14:46644372	rs475679372	46644372	A	G	0.0304481	9.2055	2.95881	0.00186322	PROMOTER	FABP5	-0.000520685
1	1:44713968	rs109058135	44713968	T	C	0.0129699	-11.1236	3.57619	0.00186798	PROMOTER	EFHB	0.0142528
1	1:44714766	rs110157145	44714766	G	T	0.0129699	-11.1236	3.57619	0.00186798	PROMOTER	EFHB	0.0116878
1	1:44714969	rs380180075	44714969	A	G	0.0129699	-11.1236	3.57619	0.00186798	PROMOTER	EFHB	0.00987301
1	1:44713981	rs109448544	44713981	C	T	0.0129699	-11.1236	3.57619	0.00186798	PROMOTER	EFHB	0.00929909
1	1:44714613	rs378883285	44714613	G	A	0.0129699	-11.1236	3.57619	0.00186798	PROMOTER	EFHB	0.00796864
1	1:44714911	rs109922159	44714911	C	T	0.0129699	-11.1236	3.57619	0.00186798	PROMOTER	EFHB	0.00793538
1	1:44714956	rs133541545	44714956	G	A	0.0129699	-11.1236	3.57619	0.00186798	PROMOTER	EFHB	0.00772762
1	1:44714878	rs110785896	44714878	C	G	0.0129699	-11.1236	3.57619	0.00186798	PROMOTER	EFHB	0.00475888
14	14:16666509	rs380510595	16666509	A	G	0.171106	3.56693	1.14716	0.00187487	PROMOTER	KIAA0196	-0.000769777
10	10:54533970	rs208330914	54533970	T	C	0.159245	3.73335	1.20093	0.001879	PROMOTER	NEDD4	-0.00389238
[truncated: 1,405 more rows]

## Sheet: EMA_0.05
Supplementary File S2: List of all SNPs (P < 0.005) associted with EMA that were used for GSEA and pathway analysis
[truncated: 2,296 more rows]

[truncated: 1 more sheets: MS_0.05]
